# Supplementary material for: Metagenomic analysis reveals associations between salivary microbiota and body composition in early childhood
Source: Sci Rep. 2022 Jul 29;12:13075. doi: 10.1038/s41598-022-14668-y (PMC9338228; doi:10.1038/s41598-022-14668-y)
Supplement: Supplementary file 2 — Supplementary Information 2 (Table S5- Multiple tabs reflecting MaAsLin2 results). [file 41598_2022_14668_MOESM2_ESM.xlsx]

## Sheet: Table of Contents
Many MaAsLin2 models were run for this analysis. The results (from all_results.tsv file) of these analysis are in this table.
Models to assess how child growth outcomes at 3-4 years of age affect species in the saliva microbiome
The following child growth (exposure) variables were assessed throughout these models:
dxa_tot_fatmass	Total fat mass as measured by DXA scan (in grams) at 3-4 years of age
dxa_tot_leanmass	Total lean mass as measured by DXA scan (in grams) at 3-4 years of age
weight_status_cdc	Weight status group (underweight, normal weight, overweight, obese) determined by CDC BMI percentile cutoffs. BMI measured at 3-4 years of age. Reference group is nomal weight.
bmi_sds_cdc	BMI z-score based on CDC sex and age adjusted references at 3-4 years of age.
overweight_bmi_cdc	Weight status group (normal or overweight) determined by CDC BMI percentile cutoffs. BMI measured at 3-4 years of age. Reference group is nomal weight.
fatmass_female_interact	Interaction term for female and total fat mass measured by DXA at 3-4 years
bmizscore_female_interact	Interaction term for female and BMI z-score at 3-4 years
fatmass_male_interact	Interaction term for male and total fat mass measured by DXA at 3-4 years
bmizscore_male_interact	Interaction term for male and BMI z-score at 3-4 years
rapid_growth_0_2y	Rapid growth between the age of 0 and 2 as determined by a weight-for-age z-score difference of >0.67
Covariates for adjusted model
bbymale	Sex of the child. Default is female
deliverytype	Delivery method. Default is vaginal delivery
gestage_all	Gestational age of the child in weeks
maternal_bmi	BMI for the mother measured in kg/m2
solid_foods_start_age	Age child started eating solid foods in months
sample_age_days	Age in days of the saliva sample at collection
For any models assessing taxa, MaAsLin2 default settings used except "CLR" normalization with transformation "NONE" used
For any models assessing pathway abundance, default settings were used except a minimum abundance of 0.0001 was added
Unadjusted models assessing the affect of child growth on species relative abundance at the same timepoint
Species_dxafatmass_unadj
Species_dxaleanmass_unadj
Species_weightstatus_unadj
Species_BMIz_unadj
Species_overweight_unadj
Adjusted models assessing the affect of child growth on species relative abundance at the same timepoint
Species_dxafatmass_adj
Species_dxaleanmass_adj
Species_weightstatus_adj
Species_BMIz_adj
Species_overweight_adj
Adjusted models assessing the affect of child growth on genera relative abundance at the same timepoint
Genus_dxafatmass_adj
Genus_dxaleanmass_adj
Genus_weightstatus_adj
Genus_BMIz_adj
Genus_overweight_adj
Adjusted models assessing the affect of child growth on species relative abundance at the same timepoint, with added interaction term to assess joint affect of female sex and child growth on microbes
Species_dxafatmass_female
Species_bmizscore_female
Adjusted models assessing the affect of child growth on genera relative abundance at the same timepoint, with added interaction term to assess joint affect of female sex and child growth on microbes
Genus_dxafatmass_female
Genus_bmizscore_female
Adjusted models assessing the affect of child growth on species relative abundance at the same timepoint, with added interaction term to assess joint affect of male sex and child growth on microbes
Species_dxafatmass_male
Species_bmizscore_male
Adjusted models assessing the affect of child growth on genera relative abundance at the same timepoint, with added interaction term to assess joint affect of male sex and child growth on microbes
Genus_dxafatmass_male
Genus_bmizscore_male
Adjusted model to assess the affect of rapid weight gain from 0-2 years on species relative abundance from the saliva microbiome at 3-4 years
RWG_species_adj
Adjusted model to assess the affect of rapid weight gain from 0-2 years on genera relative abundance from the saliva microbiome at 3-4 years
RWG_genus_adj
Adjusted models to assess the affects of child growth on pathway abundance at the same time point
Pathway_dxafatmass
Pathway_BMIz

## Sheet: Species_dxafatmass_unadj
metadata	feature	value	coef	stderr	N	N.not.0	pval	qval
dxa_tot_fatmass	Actinomyces_odontolyticus	dxa_tot_fatmass	-0.00112757	0.000407522	236	80	0.00611172	0.108939
dxa_tot_fatmass	Prevotella_melaninogenica	dxa_tot_fatmass	-0.0021045	0.00078952	236	101	0.00822183	0.108939
dxa_tot_fatmass	Streptococcus_mitis	dxa_tot_fatmass	0.0192424	0.00682073	236	234	0.00519587	0.108939
dxa_tot_fatmass	Haemophilus_parahaemolyticus	dxa_tot_fatmass	0.0033537	0.00124703	236	67	0.00767441	0.108939
dxa_tot_fatmass	Corynebacterium_matruchotii	dxa_tot_fatmass	0.00160227	0.000631628	236	42	0.0118407	0.125512
dxa_tot_fatmass	Actinomyces_sp_ICM47	dxa_tot_fatmass	-0.0013556	0.000703049	236	63	0.0550429	0.364659
dxa_tot_fatmass	Rothia_mucilaginosa	dxa_tot_fatmass	-0.00628544	0.00318555	236	218	0.0496604	0.364659
dxa_tot_fatmass	Haemophilus_paraphrohaemolyticus	dxa_tot_fatmass	0.000587598	0.000286963	236	24	0.0417117	0.364659
dxa_tot_fatmass	Actinomyces_graevenitzii	dxa_tot_fatmass	-0.000443962	0.000402178	236	38	0.270773	0.532277
dxa_tot_fatmass	Actinomyces_oris	dxa_tot_fatmass	-0.00120191	0.00103503	236	93	0.246734	0.532277
dxa_tot_fatmass	Prevotella_histicola	dxa_tot_fatmass	-0.000597035	0.000462853	236	25	0.198358	0.532277
dxa_tot_fatmass	Capnocytophaga_sputigena	dxa_tot_fatmass	0.000401575	0.000253909	236	36	0.115098	0.532277
dxa_tot_fatmass	Gemella_haemolysans	dxa_tot_fatmass	0.00507925	0.00460494	236	233	0.27116	0.532277
dxa_tot_fatmass	Gemella_sanguinis	dxa_tot_fatmass	-0.00154701	0.00111711	236	207	0.167425	0.532277
dxa_tot_fatmass	Streptococcus_infantis	dxa_tot_fatmass	-0.00191999	0.00141629	236	203	0.176518	0.532277
dxa_tot_fatmass	Streptococcus_parasanguinis	dxa_tot_fatmass	-0.00184043	0.0014844	236	160	0.216274	0.532277
dxa_tot_fatmass	Streptococcus_pseudopneumoniae	dxa_tot_fatmass	0.00046513	0.000364222	236	64	0.202851	0.532277
dxa_tot_fatmass	Streptococcus_salivarius	dxa_tot_fatmass	-0.00460667	0.00298253	236	191	0.123807	0.532277
dxa_tot_fatmass	Streptococcus_sp_M334	dxa_tot_fatmass	0.0012165	0.000819136	236	41	0.138862	0.532277
dxa_tot_fatmass	Veillonella_atypica	dxa_tot_fatmass	-0.000468817	0.000419606	236	52	0.265021	0.532277
dxa_tot_fatmass	Veillonella_infantium	dxa_tot_fatmass	-0.000342577	0.000265576	236	74	0.198345	0.532277
dxa_tot_fatmass	Fusobacterium_periodonticum	dxa_tot_fatmass	-0.00089231	0.000532958	236	96	0.0954155	0.532277
dxa_tot_fatmass	Neisseria_cinerea	dxa_tot_fatmass	-0.00136052	0.000957986	236	49	0.156885	0.532277
dxa_tot_fatmass	Neisseria_flavescens	dxa_tot_fatmass	-0.00402241	0.00335109	236	206	0.231225	0.532277
dxa_tot_fatmass	Neisseria_macacae	dxa_tot_fatmass	0.000638456	0.000498724	236	37	0.201749	0.532277
dxa_tot_fatmass	Neisseria_sicca	dxa_tot_fatmass	0.00293593	0.00204067	236	198	0.151569	0.532277
dxa_tot_fatmass	Haemophilus_parainfluenzae	dxa_tot_fatmass	-0.00113651	0.0010252	236	210	0.268755	0.532277
dxa_tot_fatmass	Haemophilus_sputorum	dxa_tot_fatmass	-0.000942172	0.000907361	236	101	0.300171	0.568182
dxa_tot_fatmass	Neisseria_mucosa	dxa_tot_fatmass	-0.00080494	0.000799193	236	44	0.314883	0.575476
dxa_tot_fatmass	Veillonella_dispar	dxa_tot_fatmass	-0.000562658	0.000595871	236	115	0.34601	0.611285
dxa_tot_fatmass	Haemophilus_haemolyticus	dxa_tot_fatmass	0.000520175	0.000581371	236	125	0.371847	0.635738
dxa_tot_fatmass	Streptococcus_sanguinis	dxa_tot_fatmass	0.00264272	0.00323434	236	201	0.414714	0.68687
dxa_tot_fatmass	Granulicatella_elegans	dxa_tot_fatmass	0.00147166	0.00185267	236	201	0.4278	0.687073
dxa_tot_fatmass	Streptococcus_sp_F0442	dxa_tot_fatmass	-0.000174974	0.00022939	236	45	0.446363	0.695801
dxa_tot_fatmass	Streptococcus_australis	dxa_tot_fatmass	-0.000318938	0.000469941	236	80	0.498013	0.754134
dxa_tot_fatmass	Gemella_morbillorum	dxa_tot_fatmass	-0.000152024	0.00024693	236	30	0.538719	0.793114
dxa_tot_fatmass	Actinomyces_johnsonii	dxa_tot_fatmass	0.000353638	0.000632181	236	26	0.576429	0.813498
dxa_tot_fatmass	Actinomyces_massiliensis	dxa_tot_fatmass	-0.000273906	0.000515266	236	31	0.59552	0.813498
dxa_tot_fatmass	Abiotrophia_sp_HMSC24B09	dxa_tot_fatmass	-0.000475426	0.000901936	236	130	0.598612	0.813498
dxa_tot_fatmass	Corynebacterium_durum	dxa_tot_fatmass	-0.000100553	0.000351332	236	34	0.774974	0.904904
dxa_tot_fatmass	Abiotrophia_defectiva	dxa_tot_fatmass	-0.000122515	0.000441683	236	63	0.781732	0.904904
dxa_tot_fatmass	Streptococcus_oralis	dxa_tot_fatmass	-0.000750606	0.00213256	236	225	0.725174	0.904904
dxa_tot_fatmass	Streptococcus_pneumoniae	dxa_tot_fatmass	-0.000136086	0.00037984	236	58	0.720464	0.904904
dxa_tot_fatmass	Veillonella_parvula	dxa_tot_fatmass	-0.000322763	0.00118394	236	71	0.785388	0.904904
dxa_tot_fatmass	Neisseria_sp_oral_taxon_014	dxa_tot_fatmass	-0.000360791	0.00107756	236	31	0.738058	0.904904
dxa_tot_fatmass	Neisseria_subflava	dxa_tot_fatmass	-0.000135176	0.000401767	236	29	0.73683	0.904904
dxa_tot_fatmass	Actinomyces_naeslundii	dxa_tot_fatmass	-0.000160008	0.00107564	236	62	0.881874	0.916457
dxa_tot_fatmass	Rothia_dentocariosa	dxa_tot_fatmass	-0.000243534	0.00120342	236	94	0.839804	0.916457
dxa_tot_fatmass	Porphyromonas_somerae	dxa_tot_fatmass	7.62698e-05	0.000396422	236	79	0.847599	0.916457
dxa_tot_fatmass	Streptococcus_sp_A12	dxa_tot_fatmass	9.86451e-05	0.000497257	236	42	0.842921	0.916457
dxa_tot_fatmass	Lautropia_mirabilis	dxa_tot_fatmass	0.000242968	0.00154343	236	164	0.875049	0.916457
dxa_tot_fatmass	Streptococcus_cristatus	dxa_tot_fatmass	5.05123e-05	0.000587216	236	58	0.931524	0.949438
dxa_tot_fatmass	Rothia_aeria	dxa_tot_fatmass	-3.85957e-06	0.00099033	236	120	0.996894	0.996894

## Sheet: Species_dxaleanmass_unadj
metadata	feature	value	coef	stderr	N	N.not.0	pval	qval
dxa_tot_leanmass	Streptococcus_pneumoniae	dxa_tot_leanmass	0.000820728	0.000376137	236	58	0.0301056	0.472252
dxa_tot_leanmass	Neisseria_mucosa	dxa_tot_leanmass	-0.0016766	0.000793389	236	44	0.0356417	0.472252
dxa_tot_leanmass	Haemophilus_haemolyticus	dxa_tot_leanmass	-0.00131502	0.000575985	236	125	0.0233229	0.472252
dxa_tot_leanmass	Haemophilus_parainfluenzae	dxa_tot_leanmass	0.00255626	0.00101422	236	210	0.0123876	0.472252
dxa_tot_leanmass	Actinomyces_naeslundii	dxa_tot_leanmass	-0.00196573	0.00106799	236	62	0.0669471	0.591366
dxa_tot_leanmass	Abiotrophia_defectiva	dxa_tot_leanmass	-0.0008142	0.000438538	236	63	0.0646215	0.591366
dxa_tot_leanmass	Abiotrophia_sp_HMSC24B09	dxa_tot_leanmass	-0.00153892	0.000896847	236	130	0.0874996	0.662497
dxa_tot_leanmass	Actinomyces_oris	dxa_tot_leanmass	-0.00168883	0.00103212	236	93	0.103128	0.683224
dxa_tot_leanmass	Rothia_aeria	dxa_tot_leanmass	-0.00100926	0.00098813	236	120	0.308126	0.806412
dxa_tot_leanmass	Rothia_mucilaginosa	dxa_tot_leanmass	0.00338774	0.0032043	236	218	0.291489	0.806412
dxa_tot_leanmass	Porphyromonas_somerae	dxa_tot_leanmass	0.000545093	0.000394848	236	79	0.168746	0.806412
dxa_tot_leanmass	Prevotella_histicola	dxa_tot_leanmass	0.000515873	0.00046327	236	25	0.266616	0.806412
dxa_tot_leanmass	Gemella_sanguinis	dxa_tot_leanmass	0.00145418	0.00111765	236	207	0.1945	0.806412
dxa_tot_leanmass	Streptococcus_australis	dxa_tot_leanmass	0.000505223	0.000469242	236	80	0.282733	0.806412
dxa_tot_leanmass	Streptococcus_cristatus	dxa_tot_leanmass	-0.000840814	0.000584648	236	58	0.151726	0.806412
dxa_tot_leanmass	Streptococcus_parasanguinis	dxa_tot_leanmass	0.00154037	0.00148586	236	160	0.300953	0.806412
dxa_tot_leanmass	Streptococcus_sp_F0442	dxa_tot_leanmass	0.000253011	0.000229079	236	45	0.270524	0.806412
dxa_tot_leanmass	Veillonella_dispar	dxa_tot_leanmass	0.000711747	0.00059519	236	115	0.232972	0.806412
dxa_tot_leanmass	Veillonella_parvula	dxa_tot_leanmass	0.00120955	0.00118149	236	71	0.307009	0.806412
dxa_tot_leanmass	Fusobacterium_periodonticum	dxa_tot_leanmass	0.0005337	0.000535004	236	96	0.319522	0.806412
dxa_tot_leanmass	Neisseria_flavescens	dxa_tot_leanmass	0.00351164	0.00335354	236	206	0.296114	0.806412
dxa_tot_leanmass	Corynebacterium_durum	dxa_tot_leanmass	-0.00033672	0.000350703	236	34	0.337981	0.814228
dxa_tot_leanmass	Actinomyces_massiliensis	dxa_tot_leanmass	0.000407207	0.000514889	236	31	0.429825	0.839225
dxa_tot_leanmass	Actinomyces_odontolyticus	dxa_tot_leanmass	-0.000216611	0.000413892	236	80	0.601225	0.839225
dxa_tot_leanmass	Actinomyces_sp_ICM47	dxa_tot_leanmass	0.000599292	0.000707529	236	63	0.397849	0.839225
dxa_tot_leanmass	Rothia_dentocariosa	dxa_tot_leanmass	-0.00108615	0.00120142	236	94	0.366897	0.839225
dxa_tot_leanmass	Granulicatella_elegans	dxa_tot_leanmass	0.00122504	0.00185344	236	201	0.509293	0.839225
dxa_tot_leanmass	Streptococcus_infantis	dxa_tot_leanmass	-0.00102108	0.00142028	236	203	0.472899	0.839225
dxa_tot_leanmass	Streptococcus_sanguinis	dxa_tot_leanmass	-0.00203651	0.00323622	236	201	0.529776	0.839225
dxa_tot_leanmass	Streptococcus_sp_A12	dxa_tot_leanmass	-0.00029267	0.000496931	236	42	0.556459	0.839225
dxa_tot_leanmass	Streptococcus_sp_M334	dxa_tot_leanmass	-0.000429888	0.000822508	236	41	0.601709	0.839225
dxa_tot_leanmass	Veillonella_atypica	dxa_tot_leanmass	0.000222009	0.000420473	236	52	0.598001	0.839225
dxa_tot_leanmass	Veillonella_infantium	dxa_tot_leanmass	0.000177474	0.000266266	236	74	0.50573	0.839225
dxa_tot_leanmass	Lautropia_mirabilis	dxa_tot_leanmass	-0.00110486	0.00154182	236	164	0.474339	0.839225
dxa_tot_leanmass	Neisseria_sicca	dxa_tot_leanmass	-0.00110619	0.0020484	236	198	0.589693	0.839225
dxa_tot_leanmass	Haemophilus_parahaemolyticus	dxa_tot_leanmass	-0.000925216	0.00126471	236	67	0.465167	0.839225
dxa_tot_leanmass	Haemophilus_paraphrohaemolyticus	dxa_tot_leanmass	-0.000188174	0.000289261	236	24	0.515986	0.839225
dxa_tot_leanmass	Haemophilus_sputorum	dxa_tot_leanmass	0.000699542	0.000908298	236	101	0.441977	0.839225
dxa_tot_leanmass	Prevotella_melaninogenica	dxa_tot_leanmass	-0.000319124	0.000801145	236	101	0.690747	0.938707
dxa_tot_leanmass	Actinomyces_graevenitzii	dxa_tot_leanmass	-4.92858e-05	0.000403211	236	38	0.902819	0.982346
dxa_tot_leanmass	Actinomyces_johnsonii	dxa_tot_leanmass	-4.34678e-05	0.000632598	236	26	0.945277	0.982346
dxa_tot_leanmass	Corynebacterium_matruchotii	dxa_tot_leanmass	-5.80976e-05	0.000640243	236	42	0.927774	0.982346
dxa_tot_leanmass	Capnocytophaga_sputigena	dxa_tot_leanmass	-6.4575e-05	0.000255228	236	36	0.800483	0.982346
dxa_tot_leanmass	Gemella_haemolysans	dxa_tot_leanmass	-0.00125114	0.00461617	236	233	0.786604	0.982346
dxa_tot_leanmass	Gemella_morbillorum	dxa_tot_leanmass	-2.24828e-05	0.000247126	236	30	0.927589	0.982346
dxa_tot_leanmass	Streptococcus_mitis	dxa_tot_leanmass	0.000674682	0.00693561	236	234	0.922589	0.982346
dxa_tot_leanmass	Streptococcus_oralis	dxa_tot_leanmass	-0.000297283	0.00213303	236	225	0.889277	0.982346
dxa_tot_leanmass	Streptococcus_pseudopneumoniae	dxa_tot_leanmass	6.94897e-05	0.000365461	236	64	0.849362	0.982346
dxa_tot_leanmass	Streptococcus_salivarius	dxa_tot_leanmass	0.00035831	0.00299761	236	191	0.904957	0.982346
dxa_tot_leanmass	Neisseria_cinerea	dxa_tot_leanmass	-9.81923e-05	0.000962084	236	49	0.918795	0.982346
dxa_tot_leanmass	Neisseria_sp_oral_taxon_014	dxa_tot_leanmass	0.000232471	0.00107771	236	31	0.829403	0.982346
dxa_tot_leanmass	Neisseria_macacae	dxa_tot_leanmass	-1.5532e-05	0.000500466	236	37	0.975268	0.983974
dxa_tot_leanmass	Neisseria_subflava	dxa_tot_leanmass	-8.08075e-06	0.000401863	236	29	0.983974	0.983974

## Sheet: Species_weightstatus_unadj
metadata	feature	value	coef	stderr	N	N.not.0	pval	qval
weight_status_cdc	Rothia_dentocariosa	underweight	0.024237	0.00613927	236	94	0.000104581	0.0166284
weight_status_cdc	Corynebacterium_durum	underweight	0.00534316	0.00181824	236	34	0.00362919	0.271457
weight_status_cdc	Haemophilus_parahaemolyticus	overweight	0.0100281	0.00354831	236	67	0.00512184	0.271457
weight_status_cdc	Rothia_aeria	underweight	0.0123336	0.00514455	236	120	0.017303	0.604481
weight_status_cdc	Streptococcus_mitis	underweight	-0.0845273	0.0357879	236	234	0.0190088	0.604481
weight_status_cdc	Corynebacterium_matruchotii	obese	0.00461044	0.00202281	236	42	0.0235632	0.624424
weight_status_cdc	Porphyromonas_somerae	obese	0.00263075	0.00124662	236	79	0.0359034	0.815519
weight_status_cdc	Actinomyces_odontolyticus	obese	-0.00265028	0.00130689	236	80	0.0437107	0.868751
weight_status_cdc	Actinomyces_graevenitzii	underweight	-0.00159377	0.00211769	236	38	0.452455	0.953197
weight_status_cdc	Actinomyces_graevenitzii	overweight	-0.00109275	0.0011513	236	38	0.343534	0.953197
weight_status_cdc	Actinomyces_graevenitzii	obese	-0.000894439	0.00128433	236	38	0.486861	0.953197
weight_status_cdc	Actinomyces_johnsonii	underweight	0.00351668	0.00331009	236	26	0.289153	0.953197
weight_status_cdc	Actinomyces_johnsonii	overweight	0.00283915	0.00179956	236	26	0.116	0.953197
weight_status_cdc	Actinomyces_johnsonii	obese	0.00081011	0.0020075	236	26	0.686921	0.953197
weight_status_cdc	Actinomyces_massiliensis	underweight	-0.000871803	0.00270981	236	31	0.747954	0.953197
weight_status_cdc	Actinomyces_massiliensis	overweight	-0.00157255	0.00147322	236	31	0.28689	0.953197
weight_status_cdc	Actinomyces_naeslundii	underweight	-0.00266655	0.00565618	236	62	0.637769	0.953197
weight_status_cdc	Actinomyces_naeslundii	overweight	0.00250735	0.00307504	236	62	0.415687	0.953197
weight_status_cdc	Actinomyces_naeslundii	obese	-0.000608911	0.00343035	236	62	0.859265	0.953197
weight_status_cdc	Actinomyces_odontolyticus	underweight	0.000647992	0.00215488	236	80	0.763906	0.953197
weight_status_cdc	Actinomyces_odontolyticus	overweight	-0.00180441	0.00117152	236	80	0.124869	0.953197
weight_status_cdc	Actinomyces_oris	underweight	0.00402688	0.00544917	236	93	0.46066	0.953197
weight_status_cdc	Actinomyces_oris	overweight	0.00129016	0.0029625	236	93	0.663607	0.953197
weight_status_cdc	Actinomyces_oris	obese	-0.00305968	0.0033048	236	93	0.355497	0.953197
weight_status_cdc	Actinomyces_sp_ICM47	overweight	-0.00296289	0.00202005	236	63	0.143801	0.953197
weight_status_cdc	Actinomyces_sp_ICM47	obese	0.000424914	0.00225346	236	63	0.850602	0.953197
weight_status_cdc	Corynebacterium_durum	overweight	0.00023663	0.000988503	236	34	0.811021	0.953197
weight_status_cdc	Corynebacterium_matruchotii	underweight	-0.000953278	0.00333534	236	42	0.775278	0.953197
weight_status_cdc	Corynebacterium_matruchotii	overweight	0.000585677	0.00181329	236	42	0.746993	0.953197
weight_status_cdc	Rothia_aeria	overweight	0.00124836	0.00279689	236	120	0.655767	0.953197
weight_status_cdc	Rothia_aeria	obese	-0.00228752	0.00312006	236	120	0.464198	0.953197
weight_status_cdc	Rothia_dentocariosa	overweight	0.00077753	0.00333768	236	94	0.816001	0.953197
weight_status_cdc	Rothia_dentocariosa	obese	0.000793117	0.00372334	236	94	0.831504	0.953197
weight_status_cdc	Rothia_mucilaginosa	overweight	-0.0136019	0.00914942	236	218	0.138467	0.953197
weight_status_cdc	Rothia_mucilaginosa	obese	-0.0090046	0.0102066	236	218	0.378564	0.953197
weight_status_cdc	Porphyromonas_somerae	underweight	0.00106301	0.00205551	236	79	0.605544	0.953197
weight_status_cdc	Porphyromonas_somerae	overweight	-0.0015428	0.0011175	236	79	0.168736	0.953197
weight_status_cdc	Prevotella_histicola	underweight	-0.000718483	0.00244218	236	25	0.76887	0.953197
weight_status_cdc	Prevotella_histicola	overweight	-0.0013539	0.00132772	236	25	0.308921	0.953197
weight_status_cdc	Prevotella_melaninogenica	underweight	-0.000774908	0.00419362	236	101	0.853561	0.953197
weight_status_cdc	Prevotella_melaninogenica	overweight	-0.00370262	0.00227991	236	101	0.105729	0.953197
weight_status_cdc	Prevotella_melaninogenica	obese	-0.00271021	0.00254334	236	101	0.287708	0.953197
weight_status_cdc	Capnocytophaga_sputigena	underweight	-0.000552487	0.0013327	236	36	0.678844	0.953197
weight_status_cdc	Capnocytophaga_sputigena	overweight	0.0012891	0.000724534	236	36	0.076514	0.953197
weight_status_cdc	Capnocytophaga_sputigena	obese	0.000936849	0.000808251	236	36	0.247604	0.953197
weight_status_cdc	Gemella_haemolysans	underweight	-0.0236981	0.0242386	236	233	0.329241	0.953197
weight_status_cdc	Gemella_haemolysans	overweight	0.00957111	0.0131776	236	233	0.468376	0.953197
weight_status_cdc	Gemella_haemolysans	obese	0.0059579	0.0147002	236	233	0.685635	0.953197
weight_status_cdc	Gemella_morbillorum	overweight	-0.000580921	0.000706885	236	30	0.412032	0.953197
weight_status_cdc	Gemella_morbillorum	obese	-0.000332938	0.000788563	236	30	0.673264	0.953197
weight_status_cdc	Gemella_sanguinis	underweight	-0.00177121	0.00589419	236	207	0.764065	0.953197
weight_status_cdc	Gemella_sanguinis	overweight	-0.00346397	0.00320444	236	207	0.280823	0.953197
weight_status_cdc	Gemella_sanguinis	obese	-0.00195736	0.0035747	236	207	0.584521	0.953197
weight_status_cdc	Abiotrophia_defectiva	underweight	0.00201651	0.00232401	236	63	0.386464	0.953197
weight_status_cdc	Abiotrophia_defectiva	overweight	0.000285012	0.00126347	236	63	0.821728	0.953197
weight_status_cdc	Abiotrophia_sp_HMSC24B09	underweight	0.00240424	0.00474068	236	130	0.61253	0.953197
weight_status_cdc	Abiotrophia_sp_HMSC24B09	overweight	-0.00110201	0.00257732	236	130	0.669355	0.953197
weight_status_cdc	Abiotrophia_sp_HMSC24B09	obese	-0.00293761	0.00287512	236	130	0.30797	0.953197
weight_status_cdc	Granulicatella_elegans	underweight	-0.0168522	0.00971162	236	201	0.0840222	0.953197
weight_status_cdc	Granulicatella_elegans	overweight	-0.00102868	0.00527982	236	201	0.845695	0.953197
weight_status_cdc	Granulicatella_elegans	obese	0.00101542	0.00588989	236	201	0.863273	0.953197
weight_status_cdc	Streptococcus_australis	underweight	-0.0013885	0.00247168	236	80	0.57482	0.953197
weight_status_cdc	Streptococcus_australis	overweight	-0.000650709	0.00134375	236	80	0.628667	0.953197
weight_status_cdc	Streptococcus_australis	obese	0.00121402	0.00149902	236	80	0.418841	0.953197
weight_status_cdc	Streptococcus_cristatus	underweight	0.00254657	0.00308785	236	58	0.410386	0.953197
weight_status_cdc	Streptococcus_cristatus	overweight	-0.000825846	0.00167874	236	58	0.623225	0.953197
weight_status_cdc	Streptococcus_infantis	underweight	0.00201125	0.00743332	236	203	0.786961	0.953197
weight_status_cdc	Streptococcus_infantis	overweight	-0.00479953	0.0040412	236	203	0.236186	0.953197
weight_status_cdc	Streptococcus_infantis	obese	-0.00728486	0.00450815	236	203	0.107468	0.953197
weight_status_cdc	Streptococcus_mitis	overweight	0.019859	0.0194564	236	234	0.308465	0.953197
weight_status_cdc	Streptococcus_mitis	obese	0.035845	0.0217046	236	234	0.0999899	0.953197
weight_status_cdc	Streptococcus_oralis	underweight	0.00888537	0.0112149	236	225	0.429004	0.953197
weight_status_cdc	Streptococcus_oralis	overweight	0.00137606	0.00609708	236	225	0.82164	0.953197
weight_status_cdc	Streptococcus_oralis	obese	-0.00390103	0.00680157	236	225	0.566829	0.953197
weight_status_cdc	Streptococcus_parasanguinis	underweight	-0.00271175	0.00781773	236	160	0.729002	0.953197
weight_status_cdc	Streptococcus_parasanguinis	overweight	-0.00560804	0.00425019	236	160	0.18831	0.953197
weight_status_cdc	Streptococcus_parasanguinis	obese	-0.0019378	0.00474128	236	160	0.683131	0.953197
weight_status_cdc	Streptococcus_pneumoniae	underweight	-0.00306261	0.00198291	236	58	0.12383	0.953197
weight_status_cdc	Streptococcus_pneumoniae	overweight	0.00053808	0.00107803	236	58	0.618159	0.953197
weight_status_cdc	Streptococcus_pneumoniae	obese	0.00152673	0.00120259	236	58	0.205522	0.953197
weight_status_cdc	Streptococcus_pseudopneumoniae	underweight	-0.00307061	0.0019121	236	64	0.109659	0.953197
weight_status_cdc	Streptococcus_pseudopneumoniae	obese	-0.00114207	0.00115965	236	64	0.325728	0.953197
weight_status_cdc	Streptococcus_salivarius	underweight	0.0215529	0.0156862	236	191	0.170766	0.953197
weight_status_cdc	Streptococcus_salivarius	overweight	-0.00902162	0.00852796	236	191	0.291207	0.953197
weight_status_cdc	Streptococcus_sanguinis	underweight	-0.00907047	0.0170424	236	201	0.595076	0.953197
weight_status_cdc	Streptococcus_sanguinis	overweight	-0.00337223	0.00926527	236	201	0.716216	0.953197
weight_status_cdc	Streptococcus_sanguinis	obese	-0.00697214	0.0103358	236	201	0.500627	0.953197
weight_status_cdc	Streptococcus_sp_A12	underweight	-0.0017648	0.00261661	236	42	0.500692	0.953197
weight_status_cdc	Streptococcus_sp_A12	overweight	-0.000598464	0.00142255	236	42	0.674365	0.953197
weight_status_cdc	Streptococcus_sp_A12	obese	-0.000786747	0.00158692	236	42	0.620526	0.953197
weight_status_cdc	Streptococcus_sp_F0442	underweight	0.00153456	0.00120214	236	45	0.203046	0.953197
weight_status_cdc	Streptococcus_sp_F0442	overweight	0.000443378	0.000653553	236	45	0.498187	0.953197
weight_status_cdc	Streptococcus_sp_F0442	obese	-0.000663425	0.000729069	236	45	0.363787	0.953197
weight_status_cdc	Streptococcus_sp_M334	underweight	0.000830605	0.00430777	236	41	0.847272	0.953197
weight_status_cdc	Streptococcus_sp_M334	overweight	0.00310964	0.00234196	236	41	0.185552	0.953197
weight_status_cdc	Streptococcus_sp_M334	obese	0.0036083	0.00261257	236	41	0.168567	0.953197
weight_status_cdc	Veillonella_atypica	underweight	-0.00259608	0.00220565	236	52	0.240396	0.953197
weight_status_cdc	Veillonella_atypica	overweight	-0.00101386	0.00119913	236	52	0.398705	0.953197
weight_status_cdc	Veillonella_atypica	obese	-0.00122129	0.00133768	236	52	0.362194	0.953197
weight_status_cdc	Veillonella_dispar	underweight	-0.00144052	0.00313497	236	115	0.646306	0.953197
weight_status_cdc	Veillonella_dispar	overweight	-0.00190899	0.00170436	236	115	0.263843	0.953197
weight_status_cdc	Veillonella_dispar	obese	-0.00138458	0.00190129	236	115	0.467206	0.953197
weight_status_cdc	Veillonella_infantium	overweight	-0.000548894	0.000762729	236	74	0.472468	0.953197
weight_status_cdc	Veillonella_infantium	obese	-0.000156867	0.00085086	236	74	0.85389	0.953197
weight_status_cdc	Veillonella_parvula	underweight	-0.00518679	0.00622987	236	71	0.405944	0.953197
weight_status_cdc	Veillonella_parvula	obese	-0.00107286	0.00377828	236	71	0.776699	0.953197
weight_status_cdc	Fusobacterium_periodonticum	underweight	-0.00154748	0.00281881	236	96	0.583544	0.953197

## Sheet: Species_BMIz_unadj
metadata	feature	value	coef	stderr	N	N.not.0	pval	qval
bmi_sds_cdc	Streptococcus_mitis	bmi_sds_cdc	0.0214701	0.00679226	236	234	0.00178011	0.0943456
bmi_sds_cdc	Prevotella_melaninogenica	bmi_sds_cdc	-0.00220385	0.000788361	236	101	0.00561255	0.148733
bmi_sds_cdc	Actinomyces_odontolyticus	bmi_sds_cdc	-0.00100446	0.000408895	236	80	0.0147568	0.249238
bmi_sds_cdc	Rothia_dentocariosa	bmi_sds_cdc	-0.00281377	0.00118938	236	94	0.0188104	0.249238
bmi_sds_cdc	Haemophilus_parahaemolyticus	bmi_sds_cdc	0.00251427	0.00125544	236	67	0.0463634	0.491452
bmi_sds_cdc	Corynebacterium_durum	bmi_sds_cdc	-0.000616667	0.000349073	236	34	0.0786013	0.53842
bmi_sds_cdc	Capnocytophaga_sputigena	bmi_sds_cdc	0.000430006	0.00025371	236	36	0.0914298	0.53842
bmi_sds_cdc	Neisseria_cinerea	bmi_sds_cdc	-0.00165688	0.000955989	236	49	0.0843846	0.53842
bmi_sds_cdc	Haemophilus_sputorum	bmi_sds_cdc	-0.00155726	0.000903733	236	101	0.0861843	0.53842
bmi_sds_cdc	Actinomyces_graevenitzii	bmi_sds_cdc	-0.00057014	0.000401498	236	38	0.156929	0.594088
bmi_sds_cdc	Actinomyces_sp_ICM47	bmi_sds_cdc	-0.00105168	0.000705269	236	63	0.137261	0.594088
bmi_sds_cdc	Corynebacterium_matruchotii	bmi_sds_cdc	0.000924507	0.000637396	236	42	0.148274	0.594088
bmi_sds_cdc	Streptococcus_infantis	bmi_sds_cdc	-0.00220802	0.0014145	236	203	0.119877	0.594088
bmi_sds_cdc	Haemophilus_paraphrohaemolyticus	bmi_sds_cdc	0.000428007	0.000288167	236	24	0.138817	0.594088
bmi_sds_cdc	Abiotrophia_sp_HMSC24B09	bmi_sds_cdc	-0.00119472	0.000899086	236	130	0.185203	0.644796
bmi_sds_cdc	Granulicatella_elegans	bmi_sds_cdc	0.00237203	0.00184868	236	201	0.200728	0.644796
bmi_sds_cdc	Neisseria_macacae	bmi_sds_cdc	0.000631364	0.000498762	236	37	0.206821	0.644796
bmi_sds_cdc	Streptococcus_pneumoniae	bmi_sds_cdc	0.000442098	0.000378844	236	58	0.244411	0.645464
bmi_sds_cdc	Streptococcus_sp_M334	bmi_sds_cdc	0.000947734	0.000820652	236	41	0.249328	0.645464
bmi_sds_cdc	Neisseria_flavescens	bmi_sds_cdc	-0.0040558	0.00335091	236	206	0.227363	0.645464
bmi_sds_cdc	Neisseria_mucosa	bmi_sds_cdc	-0.000909959	0.000798712	236	44	0.25575	0.645464
bmi_sds_cdc	Actinomyces_oris	bmi_sds_cdc	-0.00108225	0.0010356	236	93	0.297077	0.706226
bmi_sds_cdc	Rothia_aeria	bmi_sds_cdc	-0.000887197	0.000988631	236	120	0.370428	0.706226
bmi_sds_cdc	Rothia_mucilaginosa	bmi_sds_cdc	-0.00294279	0.00320618	236	218	0.359643	0.706226
bmi_sds_cdc	Prevotella_histicola	bmi_sds_cdc	-0.000422296	0.000463674	236	25	0.363359	0.706226
bmi_sds_cdc	Gemella_morbillorum	bmi_sds_cdc	-0.0002141	0.000246733	236	30	0.386426	0.706226
bmi_sds_cdc	Streptococcus_cristatus	bmi_sds_cdc	-0.000540483	0.000586162	236	58	0.357441	0.706226
bmi_sds_cdc	Fusobacterium_periodonticum	bmi_sds_cdc	-0.000530527	0.000535018	236	96	0.322414	0.706226
bmi_sds_cdc	Haemophilus_haemolyticus	bmi_sds_cdc	-0.000506111	0.000581424	236	125	0.384938	0.706226
bmi_sds_cdc	Veillonella_parvula	bmi_sds_cdc	0.000960057	0.00118247	236	71	0.417668	0.737881
bmi_sds_cdc	Veillonella_atypica	bmi_sds_cdc	-0.000328369	0.000420176	236	52	0.435296	0.740297
bmi_sds_cdc	Veillonella_infantium	bmi_sds_cdc	-0.000202771	0.000266189	236	74	0.446972	0.740297
bmi_sds_cdc	Gemella_haemolysans	bmi_sds_cdc	0.00329775	0.00461186	236	233	0.475286	0.740886
bmi_sds_cdc	Streptococcus_oralis	bmi_sds_cdc	-0.00153233	0.00213077	236	225	0.472769	0.740886
bmi_sds_cdc	Gemella_sanguinis	bmi_sds_cdc	-0.000621278	0.00112095	236	207	0.579941	0.75059
bmi_sds_cdc	Abiotrophia_defectiva	bmi_sds_cdc	-0.000274114	0.000441392	236	63	0.535191	0.75059
bmi_sds_cdc	Streptococcus_parasanguinis	bmi_sds_cdc	-0.000777849	0.0014884	236	160	0.601743	0.75059
bmi_sds_cdc	Streptococcus_pseudopneumoniae	bmi_sds_cdc	0.000222945	0.000365198	236	64	0.542138	0.75059
bmi_sds_cdc	Streptococcus_salivarius	bmi_sds_cdc	-0.00171431	0.0029956	236	191	0.567686	0.75059
bmi_sds_cdc	Streptococcus_sanguinis	bmi_sds_cdc	0.00173617	0.00323697	236	201	0.592222	0.75059
bmi_sds_cdc	Streptococcus_sp_F0442	bmi_sds_cdc	-0.000117582	0.000229547	236	45	0.608969	0.75059
bmi_sds_cdc	Neisseria_sp_oral_taxon_014	bmi_sds_cdc	0.000693428	0.00107686	236	31	0.520249	0.75059
bmi_sds_cdc	Haemophilus_parainfluenzae	bmi_sds_cdc	-0.000688355	0.00102691	236	210	0.503315	0.75059
bmi_sds_cdc	Actinomyces_johnsonii	bmi_sds_cdc	0.00031039	0.000632278	236	26	0.623952	0.751579
bmi_sds_cdc	Porphyromonas_somerae	bmi_sds_cdc	0.000135739	0.000396354	236	79	0.732304	0.843742
bmi_sds_cdc	Veillonella_dispar	bmi_sds_cdc	-0.000210663	0.000596847	236	115	0.724436	0.843742
bmi_sds_cdc	Actinomyces_naeslundii	bmi_sds_cdc	-0.000184896	0.00107562	236	62	0.863667	0.973575
bmi_sds_cdc	Streptococcus_australis	bmi_sds_cdc	3.87049e-05	0.000470397	236	80	0.934493	0.973575
bmi_sds_cdc	Streptococcus_sp_A12	bmi_sds_cdc	-3.94511e-05	0.000497292	236	42	0.936837	0.973575
bmi_sds_cdc	Lautropia_mirabilis	bmi_sds_cdc	-0.000203613	0.00154345	236	164	0.89516	0.973575
bmi_sds_cdc	Neisseria_subflava	bmi_sds_cdc	4.61006e-05	0.000401852	236	29	0.908765	0.973575
bmi_sds_cdc	Actinomyces_massiliensis	bmi_sds_cdc	-1.50271e-05	0.000515576	236	31	0.976773	0.986773
bmi_sds_cdc	Neisseria_sicca	bmi_sds_cdc	3.40157e-05	0.00204967	236	198	0.986773	0.986773

## Sheet: Species_overweight_unadj
metadata	feature	value	coef	stderr	N	N.not.0	pval	qval
overweight_bmi_cdc	Haemophilus_parahaemolyticus	overweight	0.00874682	0.0028133	236	67	0.00210922	0.111788
overweight_bmi_cdc	Actinomyces_odontolyticus	overweight	-0.00220629	0.000927846	236	80	0.0182179	0.482773
overweight_bmi_cdc	Prevotella_melaninogenica	overweight	-0.00323036	0.00180478	236	101	0.0747651	0.515195
overweight_bmi_cdc	Capnocytophaga_sputigena	overweight	0.00116428	0.000573745	236	36	0.0435639	0.515195
overweight_bmi_cdc	Streptococcus_infantis	overweight	-0.00598588	0.00319999	236	203	0.0626494	0.515195
overweight_bmi_cdc	Streptococcus_mitis	overweight	0.0311927	0.015593	236	234	0.0466099	0.515195
overweight_bmi_cdc	Streptococcus_sp_M334	overweight	0.00328383	0.00185362	236	41	0.0777652	0.515195
overweight_bmi_cdc	Haemophilus_paraphrohaemolyticus	overweight	0.0011919	0.00065181	236	24	0.0687325	0.515195
overweight_bmi_cdc	Corynebacterium_matruchotii	overweight	0.0023877	0.00144327	236	42	0.0993923	0.579348
overweight_bmi_cdc	Rothia_mucilaginosa	overweight	-0.0116421	0.00724274	236	218	0.109311	0.579348
overweight_bmi_cdc	Neisseria_macacae	overweight	0.00164157	0.00112965	236	37	0.147518	0.710767
overweight_bmi_cdc	Actinomyces_graevenitzii	overweight	-0.000923955	0.000912254	236	38	0.312189	0.813142
overweight_bmi_cdc	Actinomyces_johnsonii	overweight	0.00177364	0.00142964	236	26	0.215991	0.813142
overweight_bmi_cdc	Gemella_sanguinis	overweight	-0.00271625	0.00253704	236	207	0.285436	0.813142
overweight_bmi_cdc	Abiotrophia_sp_HMSC24B09	overweight	-0.00202574	0.00204193	236	130	0.322188	0.813142
overweight_bmi_cdc	Streptococcus_parasanguinis	overweight	-0.00386944	0.00336722	236	160	0.251667	0.813142
overweight_bmi_cdc	Streptococcus_pneumoniae	overweight	0.00112703	0.000858313	236	58	0.190442	0.813142
overweight_bmi_cdc	Veillonella_atypica	overweight	-0.000969911	0.00095182	236	52	0.309252	0.813142
overweight_bmi_cdc	Veillonella_dispar	overweight	-0.00160611	0.00134954	236	115	0.235208	0.813142
overweight_bmi_cdc	Neisseria_sp_oral_taxon_014	overweight	0.00260391	0.00243785	236	31	0.28657	0.813142
overweight_bmi_cdc	Haemophilus_sputorum	overweight	-0.00215226	0.00205724	236	101	0.296553	0.813142
overweight_bmi_cdc	Actinomyces_sp_ICM47	overweight	-0.00148906	0.00160372	236	63	0.354106	0.815983
overweight_bmi_cdc	Streptococcus_salivarius	overweight	-0.00637681	0.00678405	236	191	0.348202	0.815983
overweight_bmi_cdc	Gemella_haemolysans	overweight	0.00922338	0.0104508	236	233	0.378382	0.835594
overweight_bmi_cdc	Gemella_morbillorum	overweight	-0.000464597	0.000559508	236	30	0.407178	0.846066
overweight_bmi_cdc	Lautropia_mirabilis	overweight	-0.00275696	0.00349504	236	164	0.431015	0.846066
overweight_bmi_cdc	Neisseria_cinerea	overweight	-0.00174963	0.00217843	236	49	0.422696	0.846066
overweight_bmi_cdc	Prevotella_histicola	overweight	-0.00078918	0.00105191	236	25	0.453867	0.859106
overweight_bmi_cdc	Actinomyces_massiliensis	overweight	-0.000803317	0.00116782	236	31	0.49221	0.86957
overweight_bmi_cdc	Neisseria_flavescens	overweight	-0.00535543	0.00761341	236	206	0.482493	0.86957
overweight_bmi_cdc	Streptococcus_sanguinis	overweight	-0.00447077	0.00733804	236	201	0.542944	0.872
overweight_bmi_cdc	Veillonella_infantium	overweight	-0.000378387	0.000603786	236	74	0.531473	0.872
overweight_bmi_cdc	Fusobacterium_periodonticum	overweight	-0.000778303	0.00121456	236	96	0.522272	0.872
overweight_bmi_cdc	Actinomyces_naeslundii	overweight	0.00128819	0.00243752	236	62	0.597663	0.885669
overweight_bmi_cdc	Streptococcus_cristatus	overweight	-0.00071409	0.00133063	236	58	0.592015	0.885669
overweight_bmi_cdc	Streptococcus_sp_A12	overweight	-0.000589176	0.00112689	236	42	0.601587	0.885669
overweight_bmi_cdc	Actinomyces_oris	overweight	-0.000812415	0.00235294	236	93	0.730197	0.934084
overweight_bmi_cdc	Rothia_aeria	overweight	-0.000929401	0.00224461	236	120	0.67921	0.934084
overweight_bmi_cdc	Rothia_dentocariosa	overweight	-0.000469321	0.00272864	236	94	0.863587	0.934084
overweight_bmi_cdc	Porphyromonas_somerae	overweight	0.000219729	0.000898785	236	79	0.807078	0.934084
overweight_bmi_cdc	Granulicatella_elegans	overweight	0.000733159	0.00420606	236	201	0.861772	0.934084
overweight_bmi_cdc	Streptococcus_australis	overweight	0.00023317	0.00106646	236	80	0.827122	0.934084
overweight_bmi_cdc	Streptococcus_oralis	overweight	-0.00138162	0.0048357	236	225	0.775351	0.934084
overweight_bmi_cdc	Streptococcus_pseudopneumoniae	overweight	-0.000308864	0.000828448	236	64	0.709618	0.934084
overweight_bmi_cdc	Streptococcus_sp_F0442	overweight	-0.00011799	0.000520698	236	45	0.820933	0.934084
overweight_bmi_cdc	Neisseria_mucosa	overweight	-0.000335045	0.00181585	236	44	0.853772	0.934084
overweight_bmi_cdc	Neisseria_sicca	overweight	0.00125683	0.00464662	236	198	0.787027	0.934084
overweight_bmi_cdc	Neisseria_subflava	overweight	0.000212936	0.000911061	236	29	0.815405	0.934084
overweight_bmi_cdc	Haemophilus_haemolyticus	overweight	-0.000266426	0.00132031	236	125	0.840256	0.934084
overweight_bmi_cdc	Corynebacterium_durum	overweight	-8.56569e-05	0.000796713	236	34	0.914474	0.969343
overweight_bmi_cdc	Haemophilus_parainfluenzae	overweight	0.000194667	0.00233056	236	210	0.933503	0.970111
overweight_bmi_cdc	Abiotrophia_defectiva	overweight	6.89518e-06	0.00100162	236	63	0.994513	0.994513
overweight_bmi_cdc	Veillonella_parvula	overweight	-2.06369e-05	0.00268485	236	71	0.993874	0.994513

## Sheet: Species_dxafatmass_adj
metadata	feature	value	coef	stderr	N	N.not.0	pval	qval
maternal_bmi	Veillonella_parvula	maternal_bmi	0.0060337	0.00133276	236	71	1.04139e-05	0.00386357
dxa_tot_fatmass	Corynebacterium_matruchotii	dxa_tot_fatmass	0.002468	0.000737075	236	42	0.000976486	0.181138
gestage_all	Veillonella_parvula	gestage_all	-0.00394933	0.00132013	236	71	0.00313516	0.387714
gestage_all	Actinomyces_johnsonii	gestage_all	-0.00167874	0.000673195	236	26	0.0134784	0.429596
maternal_bmi	Actinomyces_massiliensis	maternal_bmi	0.00150486	0.000621882	236	31	0.0164489	0.429596
dxa_tot_fatmass	Actinomyces_odontolyticus	dxa_tot_fatmass	-0.00131659	0.000492375	236	80	0.00813556	0.429596
gestage_all	Actinomyces_sp_ICM47	gestage_all	0.00211359	0.000848154	236	63	0.0135412	0.429596
gestage_all	Corynebacterium_matruchotii	gestage_all	-0.00182279	0.000728415	236	42	0.0131617	0.429596
bbymale	Rothia_aeria	Female	-0.00614458	0.00223931	236	120	0.00663982	0.429596
dxa_tot_fatmass	Prevotella_melaninogenica	dxa_tot_fatmass	-0.0024359	0.000955721	236	101	0.0115845	0.429596
gestage_all	Gemella_sanguinis	gestage_all	0.0031485	0.00128046	236	207	0.0148139	0.429596
deliverytype	Streptococcus_sp_A12	C-section	0.00351702	0.00135542	236	42	0.010188	0.429596
sample_age_days	Lautropia_mirabilis	sample_age_days	-0.003986	0.00166126	236	164	0.0173691	0.429596
bbymale	Haemophilus_parahaemolyticus	Female	0.00621353	0.00249828	236	67	0.013722	0.429596
sample_age_days	Haemophilus_parahaemolyticus	sample_age_days	0.00303581	0.00126504	236	67	0.0173511	0.429596
deliverytype	Actinomyces_graevenitzii	C-section	0.00256073	0.0010824	236	38	0.018977	0.43791
deliverytype	Gemella_sanguinis	C-section	0.00675479	0.00290848	236	207	0.0212463	0.43791
gestage_all	Streptococcus_sp_A12	gestage_all	0.00138805	0.000596725	236	42	0.0210453	0.43791
gestage_all	Actinomyces_graevenitzii	gestage_all	0.00106209	0.000476527	236	38	0.0269745	0.49744
deliverytype	Prevotella_histicola	C-section	0.00274045	0.00127007	236	25	0.0321794	0.49744
bbymale	Streptococcus_pseudopneumoniae	Female	0.00183547	0.000843928	236	64	0.0308461	0.49744
deliverytype	Fusobacterium_periodonticum	C-section	0.00306448	0.0013734	236	96	0.0268056	0.49744
dxa_tot_fatmass	Neisseria_sicca	dxa_tot_fatmass	0.00491941	0.00226107	236	198	0.0307864	0.49744
sample_age_days	Neisseria_sicca	sample_age_days	-0.00485803	0.00222388	236	198	0.0301253	0.49744
gestage_all	Actinomyces_naeslundii	gestage_all	-0.00187026	0.000909744	236	62	0.0411399	0.544365
deliverytype	Corynebacterium_durum	C-section	-0.00199417	0.000950904	236	34	0.0372782	0.544365
sample_age_days	Neisseria_macacae	sample_age_days	-0.00107558	0.000517537	236	37	0.0390004	0.544365
bbymale	Neisseria_sp_oral_taxon_014	Female	-0.00488287	0.0023861	236	31	0.0420678	0.544365
bbymale	Haemophilus_haemolyticus	Female	0.00278294	0.00136316	236	125	0.0425515	0.544365
deliverytype	Actinomyces_oris	C-section	-0.00504906	0.00256593	236	93	0.0505238	0.568099
maternal_bmi	Gemella_haemolysans	maternal_bmi	-0.0105447	0.00530748	236	233	0.0483551	0.568099
sample_age_days	Streptococcus_mitis	sample_age_days	0.015391	0.00766644	236	234	0.0460759	0.568099
gestage_all	Streptococcus_oralis	gestage_all	-0.00460868	0.00235782	236	225	0.052063	0.568099
maternal_bmi	Haemophilus_parainfluenzae	maternal_bmi	0.00228042	0.00116032	236	210	0.0508021	0.568099
gestage_all	Fusobacterium_periodonticum	gestage_all	0.00115138	0.000604644	236	96	0.0583612	0.605238
sample_age_days	Haemophilus_sputorum	sample_age_days	0.00198009	0.00104137	236	101	0.0587293	0.605238
sample_age_days	Actinomyces_odontolyticus	sample_age_days	-0.000890282	0.000484275	236	80	0.0675353	0.607803
maternal_bmi	Rothia_aeria	maternal_bmi	-0.00210264	0.00115024	236	120	0.0690841	0.607803
bbymale	Abiotrophia_sp_HMSC24B09	Female	-0.00336427	0.00184314	236	130	0.0694947	0.607803
sample_age_days	Abiotrophia_sp_HMSC24B09	sample_age_days	-0.00169025	0.000933302	236	130	0.0716804	0.607803
dxa_tot_fatmass	Streptococcus_mitis	dxa_tot_fatmass	0.0143149	0.00779466	236	234	0.0678141	0.607803
sample_age_days	Streptococcus_pneumoniae	sample_age_days	0.000778284	0.000430359	236	58	0.0720845	0.607803
dxa_tot_fatmass	Veillonella_infantium	dxa_tot_fatmass	-0.00057944	0.00031254	236	74	0.0652617	0.607803
bbymale	Lautropia_mirabilis	Female	-0.00598567	0.00328076	236	164	0.0696187	0.607803
solid_foods_start_age	Actinomyces_johnsonii	solid_foods_start_age	0.00121126	0.000688535	236	26	0.0801228	0.61271
dxa_tot_fatmass	Capnocytophaga_sputigena	dxa_tot_fatmass	0.000462678	0.000261906	236	36	0.0788706	0.61271
maternal_bmi	Granulicatella_elegans	maternal_bmi	-0.00385072	0.00217881	236	201	0.078741	0.61271
gestage_all	Streptococcus_infantis	gestage_all	0.00286447	0.00163391	236	203	0.0811571	0.61271
maternal_bmi	Streptococcus_oralis	maternal_bmi	0.00419543	0.00238039	236	225	0.0795602	0.61271
dxa_tot_fatmass	Streptococcus_parasanguinis	dxa_tot_fatmass	-0.00302668	0.00173453	236	160	0.0825755	0.61271
bbymale	Gemella_haemolysans	Female	0.0179008	0.0103328	236	233	0.0847866	0.616781
dxa_tot_fatmass	Rothia_mucilaginosa	dxa_tot_fatmass	-0.00655322	0.0038266	236	218	0.0883944	0.618761
deliverytype	Streptococcus_oralis	C-section	-0.00919891	0.00535561	236	225	0.0874615	0.618761
sample_age_days	Granulicatella_elegans	sample_age_days	0.00362223	0.00214788	236	201	0.0933226	0.641161
deliverytype	Rothia_dentocariosa	C-section	-0.00492925	0.00301964	236	94	0.104218	0.674508
solid_foods_start_age	Prevotella_histicola	solid_foods_start_age	-0.000927473	0.000571894	236	25	0.106479	0.674508
dxa_tot_fatmass	Streptococcus_pseudopneumoniae	dxa_tot_fatmass	0.0007149	0.000434483	236	64	0.101506	0.674508
dxa_tot_fatmass	Streptococcus_salivarius	dxa_tot_fatmass	-0.00571417	0.00353774	236	191	0.107892	0.674508
solid_foods_start_age	Neisseria_macacae	solid_foods_start_age	0.000856146	0.00053186	236	37	0.109085	0.674508
maternal_bmi	Neisseria_mucosa	maternal_bmi	0.00128016	0.00079514	236	44	0.109028	0.674508
deliverytype	Veillonella_atypica	C-section	0.00173853	0.00109554	236	52	0.114161	0.694323
dxa_tot_fatmass	Haemophilus_paraphrohaemolyticus	dxa_tot_fatmass	0.000337204	0.000214485	236	24	0.117544	0.703368
maternal_bmi	Streptococcus_mitis	maternal_bmi	-0.0121529	0.0077768	236	234	0.119749	0.705187
dxa_tot_fatmass	Actinomyces_graevenitzii	dxa_tot_fatmass	-0.000737495	0.000482193	236	38	0.127779	0.706485
deliverytype	Actinomyces_naeslundii	C-section	-0.0030611	0.00206642	236	62	0.140134	0.706485
maternal_bmi	Actinomyces_naeslundii	maternal_bmi	0.0013588	0.000918452	236	62	0.140644	0.706485
dxa_tot_fatmass	Actinomyces_sp_ICM47	dxa_tot_fatmass	-0.00130295	0.000858238	236	63	0.130599	0.706485
gestage_all	Rothia_mucilaginosa	gestage_all	0.00561046	0.00378164	236	218	0.139537	0.706485
gestage_all	Porphyromonas_somerae	gestage_all	0.000720234	0.000468623	236	79	0.125944	0.706485
sample_age_days	Gemella_haemolysans	sample_age_days	0.00775066	0.00523216	236	233	0.140135	0.706485
sample_age_days	Streptococcus_parasanguinis	sample_age_days	-0.00262224	0.00170599	236	160	0.125904	0.706485
dxa_tot_fatmass	Streptococcus_sanguinis	dxa_tot_fatmass	0.00547007	0.00353115	236	201	0.12299	0.706485
sample_age_days	Streptococcus_sp_M334	sample_age_days	0.00143824	0.000982185	236	41	0.144725	0.706485
gestage_all	Neisseria_mucosa	gestage_all	-0.001157	0.000787601	236	44	0.143447	0.706485
gestage_all	Haemophilus_parahaemolyticus	gestage_all	0.00189521	0.00127109	236	67	0.137581	0.706485
bbymale	Haemophilus_sputorum	Female	0.00302681	0.00205656	236	101	0.1427	0.706485
bbymale	Neisseria_macacae	Female	-0.001482	0.00102206	236	37	0.14867	0.716317
maternal_bmi	Actinomyces_oris	maternal_bmi	0.0016335	0.00114047	236	93	0.153666	0.730898
maternal_bmi	Actinomyces_johnsonii	maternal_bmi	0.00091025	0.000679639	236	26	0.182035	0.737821
bbymale	Actinomyces_massiliensis	Female	0.00156754	0.0012107	236	31	0.196951	0.737821
solid_foods_start_age	Actinomyces_odontolyticus	solid_foods_start_age	0.000634716	0.000497678	236	80	0.203708	0.737821
solid_foods_start_age	Actinomyces_oris	solid_foods_start_age	0.00147438	0.0011554	236	93	0.203452	0.737821
maternal_bmi	Corynebacterium_durum	maternal_bmi	0.000578507	0.000422645	236	34	0.172651	0.737821
deliverytype	Corynebacterium_matruchotii	C-section	-0.00216782	0.00165454	236	42	0.19167	0.737821
bbymale	Rothia_dentocariosa	Female	-0.00343812	0.00261289	236	94	0.189784	0.737821
sample_age_days	Porphyromonas_somerae	sample_age_days	-0.000610799	0.000466394	236	79	0.191874	0.737821
dxa_tot_fatmass	Prevotella_histicola	dxa_tot_fatmass	-0.000707267	0.0005658	236	25	0.212795	0.737821
maternal_bmi	Capnocytophaga_sputigena	maternal_bmi	0.00033609	0.000261306	236	36	0.199908	0.737821
dxa_tot_fatmass	Gemella_sanguinis	dxa_tot_fatmass	-0.00178887	0.00129569	236	207	0.168981	0.737821
bbymale	Abiotrophia_defectiva	Female	-0.0012107	0.000868958	236	63	0.165128	0.737821
deliverytype	Abiotrophia_defectiva	C-section	-0.00126614	0.00100423	236	63	0.208891	0.737821
maternal_bmi	Abiotrophia_defectiva	maternal_bmi	0.000574463	0.000446344	236	63	0.199614	0.737821
sample_age_days	Streptococcus_australis	sample_age_days	0.000732742	0.000528263	236	80	0.16701	0.737821
dxa_tot_fatmass	Streptococcus_infantis	dxa_tot_fatmass	-0.00217594	0.00165333	236	203	0.189696	0.737821
solid_foods_start_age	Streptococcus_parasanguinis	solid_foods_start_age	-0.00222501	0.00175321	236	160	0.205922	0.737821
sample_age_days	Streptococcus_salivarius	sample_age_days	-0.00475264	0.00347955	236	191	0.173559	0.737821
bbymale	Streptococcus_sanguinis	Female	-0.00875309	0.00685882	236	201	0.203417	0.737821
solid_foods_start_age	Streptococcus_sp_M334	solid_foods_start_age	-0.00126239	0.00100937	236	41	0.212559	0.737821
dxa_tot_fatmass	Streptococcus_sp_M334	dxa_tot_fatmass	0.00132554	0.000998612	236	41	0.185942	0.737821
sample_age_days	Veillonella_atypica	sample_age_days	-0.000656443	0.000480021	236	52	0.173041	0.737821
dxa_tot_fatmass	Veillonella_dispar	dxa_tot_fatmass	-0.0010048	0.000718037	236	115	0.163298	0.737821
sample_age_days	Veillonella_infantium	sample_age_days	-0.000407174	0.000307399	236	74	0.186869	0.737821
deliverytype	Veillonella_parvula	C-section	-0.00375124	0.00299857	236	71	0.212437	0.737821
maternal_bmi	Neisseria_cinerea	maternal_bmi	-0.00135454	0.00107628	236	49	0.209711	0.737821
dxa_tot_fatmass	Neisseria_macacae	dxa_tot_fatmass	0.000723678	0.000526193	236	37	0.170622	0.737821
solid_foods_start_age	Neisseria_mucosa	solid_foods_start_age	0.00108836	0.000805548	236	44	0.178243	0.737821
sample_age_days	Haemophilus_haemolyticus	sample_age_days	0.00093254	0.000690257	236	125	0.178268	0.737821
gestage_all	Neisseria_flavescens	gestage_all	0.00482301	0.00390379	236	206	0.218149	0.749384
dxa_tot_fatmass	Actinomyces_naeslundii	dxa_tot_fatmass	0.00109482	0.00092056	236	62	0.235776	0.774717
gestage_all	Abiotrophia_defectiva	gestage_all	-0.000511246	0.000442113	236	63	0.248952	0.774717
gestage_all	Abiotrophia_sp_HMSC24B09	gestage_all	-0.00113486	0.000937762	236	130	0.227681	0.774717
deliverytype	Streptococcus_cristatus	C-section	-0.00179535	0.00155794	236	58	0.250582	0.774717
bbymale	Streptococcus_infantis	Female	0.00382707	0.00321138	236	203	0.234827	0.774717
deliverytype	Streptococcus_pneumoniae	C-section	0.00115044	0.0009822	236	58	0.242919	0.774717
maternal_bmi	Streptococcus_sp_A12	maternal_bmi	-0.000722206	0.000602437	236	42	0.232065	0.774717
solid_foods_start_age	Veillonella_atypica	solid_foods_start_age	-0.000570692	0.000493305	236	52	0.248746	0.774717
dxa_tot_fatmass	Veillonella_atypica	dxa_tot_fatmass	-0.000573814	0.000488049	236	52	0.241144	0.774717
bbymale	Neisseria_flavescens	Female	0.00896115	0.00767276	236	206	0.244273	0.774717
sample_age_days	Neisseria_subflava	sample_age_days	0.00056063	0.000484522	236	29	0.248664	0.774717
maternal_bmi	Haemophilus_sputorum	maternal_bmi	-0.00124702	0.00105636	236	101	0.239253	0.774717
sample_age_days	Abiotrophia_defectiva	sample_age_days	-0.000504233	0.00044001	236	63	0.253224	0.776414
maternal_bmi	Abiotrophia_sp_HMSC24B09	maternal_bmi	0.00104728	0.000946737	236	130	0.270008	0.821091
bbymale	Corynebacterium_matruchotii	Female	-0.00152467	0.00143167	236	42	0.28822	0.823733
sample_age_days	Prevotella_melaninogenica	sample_age_days	-0.00101477	0.000939999	236	101	0.281688	0.823733
solid_foods_start_age	Abiotrophia_defectiva	solid_foods_start_age	0.00048925	0.000452187	236	63	0.280612	0.823733
dxa_tot_fatmass	Fusobacterium_periodonticum	dxa_tot_fatmass	-0.000659662	0.000611832	236	96	0.282295	0.823733
dxa_tot_fatmass	Neisseria_cinerea	dxa_tot_fatmass	-0.00114782	0.00107875	236	49	0.288639	0.823733
dxa_tot_fatmass	Neisseria_flavescens	dxa_tot_fatmass	-0.00425119	0.0039502	236	206	0.283175	0.823733
sample_age_days	Neisseria_mucosa	sample_age_days	-0.000834816	0.000783855	236	44	0.288194	0.823733
dxa_tot_fatmass	Haemophilus_parahaemolyticus	dxa_tot_fatmass	0.00137886	0.0012862	236	67	0.285035	0.823733
sample_age_days	Actinomyces_johnsonii	sample_age_days	-0.000662107	0.000669993	236	26	0.324271	0.824391
deliverytype	Actinomyces_sp_ICM47	C-section	0.00194999	0.00192652	236	63	0.312711	0.824391
bbymale	Rothia_mucilaginosa	Female	-0.00778035	0.00743269	236	218	0.296506	0.824391
deliverytype	Porphyromonas_somerae	C-section	0.00106694	0.00106444	236	79	0.317426	0.824391
sample_age_days	Prevotella_histicola	sample_age_days	-0.000539403	0.000556493	236	25	0.333607	0.824391
gestage_all	Capnocytophaga_sputigena	gestage_all	-0.00026607	0.000258828	236	36	0.305239	0.824391
bbymale	Granulicatella_elegans	Female	0.00427169	0.00424177	236	201	0.315163	0.824391
bbymale	Streptococcus_mitis	Female	0.0144442	0.0151401	236	234	0.341253	0.824391
bbymale	Streptococcus_parasanguinis	Female	-0.0032824	0.0033691	236	160	0.331137	0.824391
gestage_all	Streptococcus_parasanguinis	gestage_all	0.00170617	0.00171415	236	160	0.320807	0.824391
maternal_bmi	Streptococcus_pneumoniae	maternal_bmi	0.00045724	0.000436555	236	58	0.296226	0.824391
gestage_all	Streptococcus_salivarius	gestage_all	0.00338968	0.00349618	236	191	0.333484	0.824391
gestage_all	Streptococcus_sanguinis	gestage_all	-0.00336886	0.00348966	236	201	0.335556	0.824391
maternal_bmi	Veillonella_dispar	maternal_bmi	0.00072518	0.000716393	236	115	0.312672	0.824391
maternal_bmi	Veillonella_infantium	maternal_bmi	0.000316424	0.000311825	236	74	0.311488	0.824391
solid_foods_start_age	Veillonella_parvula	solid_foods_start_age	0.00142746	0.00135021	236	71	0.291729	0.824391
sample_age_days	Veillonella_parvula	sample_age_days	-0.00125247	0.00131385	236	71	0.341634	0.824391
dxa_tot_fatmass	Lautropia_mirabilis	dxa_tot_fatmass	0.00175915	0.00168905	236	164	0.298938	0.824391
maternal_bmi	Neisseria_macacae	maternal_bmi	0.000521552	0.000524988	236	37	0.321726	0.824391
dxa_tot_fatmass	Neisseria_mucosa	dxa_tot_fatmass	-0.000809592	0.000796965	236	44	0.310969	0.824391
deliverytype	Haemophilus_parahaemolyticus	C-section	0.00280718	0.00288718	236	67	0.332117	0.824391
gestage_all	Haemophilus_paraphrohaemolyticus	gestage_all	0.000201825	0.000211965	236	24	0.3422	0.824391
maternal_bmi	Haemophilus_paraphrohaemolyticus	maternal_bmi	0.000218861	0.000213994	236	24	0.307701	0.824391
dxa_tot_fatmass	Haemophilus_sputorum	dxa_tot_fatmass	-0.00102809	0.00105879	236	101	0.332753	0.824391
maternal_bmi	Streptococcus_australis	maternal_bmi	-0.000505469	0.000535868	236	80	0.346716	0.82988
solid_foods_start_age	Prevotella_melaninogenica	solid_foods_start_age	-0.000883702	0.000966014	236	101	0.361436	0.837658
gestage_all	Gemella_morbillorum	gestage_all	-0.000241613	0.000261628	236	30	0.356896	0.837658
solid_foods_start_age	Streptococcus_cristatus	solid_foods_start_age	0.000653549	0.000701518	236	58	0.35269	0.837658
sample_age_days	Streptococcus_sanguinis	sample_age_days	-0.00316142	0.00347307	236	201	0.363812	0.837658
sample_age_days	Neisseria_sp_oral_taxon_014	sample_age_days	-0.00111802	0.00120824	236	31	0.355944	0.837658
gestage_all	Haemophilus_parainfluenzae	gestage_all	-0.0010489	0.00114932	236	210	0.362569	0.837658
deliverytype	Haemophilus_sputorum	C-section	0.0021546	0.0023767	236	101	0.36577	0.837658
gestage_all	Corynebacterium_durum	gestage_all	-0.000374447	0.000418638	236	34	0.372194	0.843789
solid_foods_start_age	Rothia_aeria	solid_foods_start_age	-0.0010284	0.00116529	236	120	0.378585	0.843789
maternal_bmi	Prevotella_histicola	maternal_bmi	-0.00049522	0.000564504	236	25	0.381427	0.843789
bbymale	Gemella_morbillorum	Female	-0.000451234	0.000514221	236	30	0.381295	0.843789
solid_foods_start_age	Streptococcus_pseudopneumoniae	solid_foods_start_age	0.000384723	0.000439162	236	64	0.382093	0.843789
sample_age_days	Veillonella_dispar	sample_age_days	-0.000624174	0.000706226	236	115	0.377889	0.843789
maternal_bmi	Actinomyces_odontolyticus	maternal_bmi	0.000406446	0.000491247	236	80	0.40904	0.847787
gestage_all	Actinomyces_oris	gestage_all	-0.000936544	0.00112965	236	93	0.408093	0.847787
maternal_bmi	Actinomyces_sp_ICM47	maternal_bmi	-0.000720589	0.000856272	236	63	0.401081	0.847787
gestage_all	Rothia_aeria	gestage_all	-0.000955295	0.00113933	236	120	0.402799	0.847787
gestage_all	Prevotella_histicola	gestage_all	0.000468163	0.000559152	236	25	0.403469	0.847787
dxa_tot_fatmass	Gemella_haemolysans	dxa_tot_fatmass	0.00455361	0.00531966	236	233	0.393056	0.847787
solid_foods_start_age	Abiotrophia_sp_HMSC24B09	solid_foods_start_age	0.000808999	0.000959131	236	130	0.400004	0.847787
maternal_bmi	Streptococcus_sp_M334	maternal_bmi	-0.00084974	0.000996325	236	41	0.394781	0.847787
bbymale	Veillonella_parvula	Female	-0.00215227	0.00259467	236	71	0.407842	0.847787
dxa_tot_fatmass	Haemophilus_parainfluenzae	dxa_tot_fatmass	-0.000978905	0.00116298	236	210	0.40098	0.847787
bbymale	Haemophilus_paraphrohaemolyticus	Female	0.000360169	0.000416609	236	24	0.388368	0.847787
solid_foods_start_age	Actinomyces_naeslundii	solid_foods_start_age	0.000763156	0.000930475	236	62	0.413121	0.851488
bbymale	Actinomyces_sp_ICM47	Female	-0.0013165	0.00166702	236	63	0.430648	0.858569
deliverytype	Rothia_aeria	C-section	-0.00205467	0.0025879	236	120	0.428194	0.858569
maternal_bmi	Rothia_mucilaginosa	maternal_bmi	0.00304747	0.00381784	236	218	0.42572	0.858569
deliverytype	Capnocytophaga_sputigena	C-section	-0.000462168	0.000587909	236	36	0.432756	0.858569
deliverytype	Gemella_haemolysans	C-section	0.00943883	0.0119412	236	233	0.430237	0.858569
dxa_tot_fatmass	Granulicatella_elegans	dxa_tot_fatmass	0.00174818	0.00218381	236	201	0.424389	0.858569
gestage_all	Streptococcus_sp_M334	gestage_all	-0.000782614	0.000986879	236	41	0.428735	0.858569
solid_foods_start_age	Rothia_dentocariosa	solid_foods_start_age	-0.00102257	0.0013597	236	94	0.452929	0.861629
bbymale	Capnocytophaga_sputigena	Female	0.000376745	0.000508718	236	36	0.459845	0.861629
maternal_bmi	Streptococcus_parasanguinis	maternal_bmi	0.00128749	0.00173055	236	160	0.457793	0.861629
deliverytype	Streptococcus_sanguinis	C-section	-0.00609211	0.00792651	236	201	0.443081	0.861629
bbymale	Streptococcus_sp_A12	Female	0.000912925	0.00117284	236	42	0.437289	0.861629
sample_age_days	Streptococcus_sp_F0442	sample_age_days	0.000203987	0.000272239	236	45	0.454587	0.861629
deliverytype	Neisseria_mucosa	C-section	-0.00136861	0.00178898	236	44	0.445189	0.861629
gestage_all	Neisseria_sicca	gestage_all	-0.00166683	0.0022345	236	198	0.4566	0.861629
maternal_bmi	Neisseria_sp_oral_taxon_014	maternal_bmi	-0.000920301	0.00122563	236	31	0.453636	0.861629
gestage_all	Neisseria_subflava	gestage_all	0.000367411	0.000486838	236	29	0.451351	0.861629
maternal_bmi	Haemophilus_haemolyticus	maternal_bmi	-0.000528574	0.000700194	236	125	0.451227	0.861629
maternal_bmi	Streptococcus_pseudopneumoniae	maternal_bmi	-0.000316995	0.000433488	236	64	0.465498	0.867838
maternal_bmi	Haemophilus_parahaemolyticus	maternal_bmi	0.00090826	0.00128326	236	67	0.479932	0.890275
deliverytype	Actinomyces_massiliensis	C-section	-0.000919524	0.00139917	236	31	0.511835	0.899956
bbymale	Actinomyces_oris	Female	-0.0015284	0.0022203	236	93	0.492039	0.899956
dxa_tot_fatmass	Rothia_aeria	dxa_tot_fatmass	0.000787549	0.00115288	236	120	0.495348	0.899956
sample_age_days	Rothia_mucilaginosa	sample_age_days	-0.00248502	0.00376366	236	218	0.509865	0.899956
bbymale	Porphyromonas_somerae	Female	-0.000632389	0.000921063	236	79	0.493164	0.899956
deliverytype	Prevotella_melaninogenica	C-section	0.00142882	0.00214534	236	101	0.506195	0.899956
deliverytype	Gemella_morbillorum	C-section	0.000392158	0.000594268	236	30	0.5101	0.899956
gestage_all	Streptococcus_pneumoniae	gestage_all	-0.00028537	0.000432416	236	58	0.510073	0.899956
deliverytype	Neisseria_cinerea	C-section	-0.00165093	0.00242152	236	49	0.496195	0.899956
gestage_all	Neisseria_macacae	gestage_all	0.000346066	0.000520011	236	37	0.506522	0.899956
maternal_bmi	Neisseria_subflava	maternal_bmi	0.00033154	0.000491498	236	29	0.500764	0.899956
solid_foods_start_age	Streptococcus_mitis	solid_foods_start_age	-0.00514796	0.0078786	236	234	0.514266	0.899965
solid_foods_start_age	Actinomyces_graevenitzii	solid_foods_start_age	-0.000277512	0.000487386	236	38	0.569751	0.900486
sample_age_days	Actinomyces_graevenitzii	sample_age_days	0.000258385	0.000474261	236	38	0.586506	0.900486
dxa_tot_fatmass	Actinomyces_johnsonii	dxa_tot_fatmass	0.000363069	0.000681199	236	26	0.594654	0.900486
gestage_all	Actinomyces_massiliensis	gestage_all	-0.000313876	0.000615986	236	31	0.610945	0.900486
bbymale	Actinomyces_naeslundii	Female	-0.00100066	0.00178807	236	62	0.576378	0.900486
sample_age_days	Actinomyces_naeslundii	sample_age_days	-0.000489821	0.000905418	236	62	0.589136	0.900486
bbymale	Actinomyces_odontolyticus	Female	-0.000515466	0.000956375	236	80	0.590519	0.900486
sample_age_days	Actinomyces_oris	sample_age_days	-0.000585405	0.00112428	236	93	0.603175	0.900486
sample_age_days	Actinomyces_sp_ICM47	sample_age_days	-0.000423065	0.00084412	236	63	0.616806	0.900486
dxa_tot_fatmass	Corynebacterium_durum	dxa_tot_fatmass	-0.000226383	0.000423615	236	34	0.593672	0.900486
bbymale	Corynebacterium_durum	Female	0.000398634	0.000822818	236	34	0.628596	0.900486
sample_age_days	Corynebacterium_matruchotii	sample_age_days	0.000316779	0.00072495	236	42	0.662622	0.900486
sample_age_days	Rothia_aeria	sample_age_days	-0.000633662	0.00113391	236	120	0.576923	0.900486
dxa_tot_fatmass	Rothia_dentocariosa	dxa_tot_fatmass	0.000637651	0.00134521	236	94	0.636021	0.900486
deliverytype	Rothia_mucilaginosa	C-section	-0.00435506	0.00858972	236	218	0.612725	0.900486
dxa_tot_fatmass	Porphyromonas_somerae	dxa_tot_fatmass	0.000261125	0.000474195	236	79	0.582494	0.900486
bbymale	Prevotella_histicola	Female	-0.000643178	0.00109899	236	25	0.559065	0.900486
maternal_bmi	Prevotella_melaninogenica	maternal_bmi	-0.000609937	0.000953532	236	101	0.523148	0.900486
solid_foods_start_age	Gemella_haemolysans	solid_foods_start_age	0.00341888	0.00537695	236	233	0.525631	0.900486
sample_age_days	Gemella_sanguinis	sample_age_days	0.000628306	0.00127437	236	207	0.622548	0.900486
deliverytype	Abiotrophia_sp_HMSC24B09	C-section	-0.0011642	0.00213006	236	130	0.585309	0.900486
gestage_all	Granulicatella_elegans	gestage_all	0.00126942	0.00215815	236	201	0.557083	0.900486
solid_foods_start_age	Streptococcus_australis	solid_foods_start_age	-0.000293286	0.000542883	236	80	0.589653	0.900486
dxa_tot_fatmass	Streptococcus_cristatus	dxa_tot_fatmass	0.000342109	0.000694043	236	58	0.622626	0.900486
sample_age_days	Streptococcus_cristatus	sample_age_days	-0.000326615	0.000682627	236	58	0.632856	0.900486
maternal_bmi	Streptococcus_cristatus	maternal_bmi	0.000384054	0.000692454	236	58	0.579788	0.900486
deliverytype	Streptococcus_infantis	C-section	0.0017444	0.00371129	236	203	0.638866	0.900486
solid_foods_start_age	Streptococcus_oralis	solid_foods_start_age	0.00154204	0.00241155	236	225	0.523291	0.900486
dxa_tot_fatmass	Streptococcus_oralis	dxa_tot_fatmass	-0.0012281	0.00238585	236	225	0.607319	0.900486
solid_foods_start_age	Streptococcus_pneumoniae	solid_foods_start_age	-0.000230582	0.000442269	236	58	0.60271	0.900486
gestage_all	Streptococcus_pseudopneumoniae	gestage_all	0.000265297	0.000429378	236	64	0.53739	0.900486
solid_foods_start_age	Streptococcus_salivarius	solid_foods_start_age	-0.00210347	0.00357585	236	191	0.557053	0.900486
bbymale	Streptococcus_salivarius	Female	-0.0036735	0.00687162	236	191	0.593545	0.900486
deliverytype	Streptococcus_salivarius	C-section	-0.0036142	0.00794131	236	191	0.649536	0.900486
maternal_bmi	Streptococcus_salivarius	maternal_bmi	0.00220475	0.00352964	236	191	0.532943	0.900486
solid_foods_start_age	Streptococcus_sanguinis	solid_foods_start_age	0.00207477	0.00356918	236	201	0.561712	0.900486
sample_age_days	Streptococcus_sp_A12	sample_age_days	-0.000278131	0.000593887	236	42	0.640079	0.900486
solid_foods_start_age	Streptococcus_sp_F0442	solid_foods_start_age	-0.000163599	0.000279773	236	45	0.559392	0.900486
dxa_tot_fatmass	Streptococcus_sp_F0442	dxa_tot_fatmass	-0.000158495	0.000276792	236	45	0.567568	0.900486
maternal_bmi	Veillonella_atypica	maternal_bmi	-0.000270426	0.000486931	236	52	0.579282	0.900486
solid_foods_start_age	Veillonella_dispar	solid_foods_start_age	-0.0004284	0.000725771	236	115	0.555697	0.900486
gestage_all	Veillonella_dispar	gestage_all	0.00033605	0.000709601	236	115	0.636335	0.900486
bbymale	Veillonella_infantium	Female	-0.000296877	0.00060707	236	74	0.625371	0.900486
gestage_all	Veillonella_infantium	gestage_all	0.00017812	0.000308868	236	74	0.56482	0.900486
solid_foods_start_age	Fusobacterium_periodonticum	solid_foods_start_age	-0.000354504	0.000618422	236	96	0.567147	0.900486
maternal_bmi	Fusobacterium_periodonticum	maternal_bmi	-0.00028504	0.000610431	236	96	0.64106	0.900486
solid_foods_start_age	Neisseria_cinerea	solid_foods_start_age	-0.000492045	0.00109037	236	49	0.652304	0.900486
bbymale	Neisseria_cinerea	Female	-0.00105532	0.00209534	236	49	0.615079	0.900486
sample_age_days	Neisseria_cinerea	sample_age_days	0.000521037	0.00106101	236	49	0.623927	0.900486
gestage_all	Neisseria_cinerea	gestage_all	-0.000524955	0.00106608	236	49	0.622982	0.900486
maternal_bmi	Neisseria_flavescens	maternal_bmi	0.00248781	0.00394115	236	206	0.528628	0.900486
deliverytype	Neisseria_macacae	C-section	-0.000683419	0.00118117	236	37	0.563532	0.900486
solid_foods_start_age	Neisseria_sicca	solid_foods_start_age	0.00100203	0.00228542	236	198	0.661551	0.900486
bbymale	Neisseria_subflava	Female	0.000447898	0.000956863	236	29	0.640245	0.900486
solid_foods_start_age	Haemophilus_haemolyticus	solid_foods_start_age	0.000315266	0.00070936	236	125	0.657222	0.900486
dxa_tot_fatmass	Haemophilus_haemolyticus	dxa_tot_fatmass	0.000444688	0.000701802	236	125	0.527064	0.900486
deliverytype	Haemophilus_haemolyticus	C-section	0.000698379	0.00157536	236	125	0.658033	0.900486
bbymale	Haemophilus_parainfluenzae	Female	0.00104406	0.00225894	236	210	0.644464	0.900486
deliverytype	Haemophilus_parainfluenzae	C-section	-0.00116177	0.00261058	236	210	0.6568	0.900486
solid_foods_start_age	Haemophilus_paraphrohaemolyticus	solid_foods_start_age	-9.68728e-05	0.000216795	236	24	0.655488	0.900486
solid_foods_start_age	Haemophilus_sputorum	solid_foods_start_age	-0.000628026	0.00107019	236	101	0.557997	0.900486
solid_foods_start_age	Actinomyces_massiliensis	solid_foods_start_age	0.000251201	0.000630023	236	31	0.69054	0.910187
deliverytype	Streptococcus_australis	C-section	0.000478582	0.00120564	236	80	0.69184	0.910187
gestage_all	Streptococcus_australis	gestage_all	0.00021575	0.000530788	236	80	0.684844	0.910187
bbymale	Streptococcus_cristatus	Female	0.000549103	0.00134809	236	58	0.684223	0.910187
gestage_all	Streptococcus_cristatus	gestage_all	-0.000289021	0.000685889	236	58	0.673943	0.910187
bbymale	Streptococcus_sp_F0442	Female	-0.000220132	0.000537632	236	45	0.682663	0.910187
bbymale	Streptococcus_sp_M334	Female	0.000786537	0.00193968	236	41	0.685557	0.910187
dxa_tot_fatmass	Veillonella_parvula	dxa_tot_fatmass	-0.000554395	0.00133582	236	71	0.678585	0.910187
dxa_tot_fatmass	Neisseria_subflava	dxa_tot_fatmass	-0.000197364	0.000492626	236	29	0.689128	0.910187
maternal_bmi	Streptococcus_sp_F0442	maternal_bmi	-0.000107823	0.000276158	236	45	0.69664	0.913263
gestage_all	Prevotella_melaninogenica	gestage_all	0.000357113	0.000944492	236	101	0.705769	0.917001
gestage_all	Haemophilus_haemolyticus	gestage_all	0.000261171	0.000693556	236	125	0.706906	0.917001
sample_age_days	Haemophilus_paraphrohaemolyticus	sample_age_days	8.05134e-05	0.000210957	236	24	0.703132	0.917001
maternal_bmi	Porphyromonas_somerae	maternal_bmi	0.000173874	0.000473109	236	79	0.713636	0.922505
deliverytype	Actinomyces_johnsonii	C-section	0.000545524	0.00152911	236	26	0.72166	0.929365
dxa_tot_fatmass	Abiotrophia_defectiva	dxa_tot_fatmass	0.000158232	0.000447369	236	63	0.723953	0.929365
solid_foods_start_age	Corynebacterium_durum	solid_foods_start_age	-0.000146703	0.000428177	236	34	0.732254	0.931732
deliverytype	Streptococcus_sp_F0442	C-section	-0.000210417	0.000621324	236	45	0.735233	0.931732
gestage_all	Streptococcus_sp_F0442	gestage_all	9.15025e-05	0.00027354	236	45	0.738354	0.931732
gestage_all	Neisseria_sp_oral_taxon_014	gestage_all	-0.000406106	0.00121401	236	31	0.738352	0.931732
solid_foods_start_age	Neisseria_subflava	solid_foods_start_age	-0.000167	0.000497932	236	29	0.737696	0.931732
dxa_tot_fatmass	Actinomyces_massiliensis	dxa_tot_fatmass	-0.000193825	0.00062331	236	31	0.756164	0.935122
dxa_tot_fatmass	Actinomyces_oris	dxa_tot_fatmass	-0.000355582	0.00114309	236	93	0.756079	0.935122
sample_age_days	Gemella_morbillorum	sample_age_days	8.40457e-05	0.000260384	236	30	0.747212	0.935122
solid_foods_start_age	Gemella_sanguinis	solid_foods_start_age	-0.000408611	0.00130964	236	207	0.755374	0.935122
sample_age_days	Streptococcus_pseudopneumoniae	sample_age_days	-0.000132887	0.000427336	236	64	0.756161	0.935122
bbymale	Neisseria_sicca	Female	-0.00142168	0.00439184	236	198	0.746507	0.935122
gestage_all	Actinomyces_odontolyticus	gestage_all	0.00012696	0.00048659	236	80	0.794433	0.936583
solid_foods_start_age	Actinomyces_sp_ICM47	solid_foods_start_age	0.000211224	0.000867481	236	63	0.807882	0.936583
solid_foods_start_age	Corynebacterium_matruchotii	solid_foods_start_age	-0.000224898	0.000745013	236	42	0.763073	0.936583
maternal_bmi	Rothia_dentocariosa	maternal_bmi	0.000385884	0.00134213	236	94	0.774023	0.936583
solid_foods_start_age	Rothia_mucilaginosa	solid_foods_start_age	0.00101988	0.00386782	236	218	0.792303	0.936583
gestage_all	Gemella_haemolysans	gestage_all	0.00131016	0.00525716	236	233	0.803458	0.936583
solid_foods_start_age	Granulicatella_elegans	solid_foods_start_age	0.000528573	0.00220733	236	201	0.811	0.936583
deliverytype	Granulicatella_elegans	C-section	0.00114597	0.00490207	236	201	0.815408	0.936583
deliverytype	Streptococcus_mitis	C-section	0.00470375	0.017497	236	234	0.788344	0.936583
gestage_all	Streptococcus_mitis	gestage_all	-0.00202155	0.00770307	236	234	0.793266	0.936583
bbymale	Streptococcus_oralis	Female	0.00110491	0.00463422	236	225	0.811804	0.936583
deliverytype	Streptococcus_pseudopneumoniae	C-section	-0.000230673	0.0009753	236	64	0.813283	0.936583
maternal_bmi	Streptococcus_sanguinis	maternal_bmi	0.00092061	0.00352307	236	201	0.794131	0.936583
dxa_tot_fatmass	Streptococcus_sp_A12	dxa_tot_fatmass	0.000159705	0.00060382	236	42	0.791683	0.936583
bbymale	Veillonella_dispar	Female	-0.000346389	0.0013947	236	115	0.804117	0.936583
deliverytype	Veillonella_dispar	C-section	0.000454598	0.00161181	236	115	0.778211	0.936583
bbymale	Fusobacterium_periodonticum	Female	0.000301329	0.00118841	236	96	0.800106	0.936583
sample_age_days	Fusobacterium_periodonticum	sample_age_days	0.000160105	0.000601768	236	96	0.790477	0.936583
solid_foods_start_age	Neisseria_flavescens	solid_foods_start_age	-0.00108524	0.00399274	236	206	0.786062	0.936583
maternal_bmi	Neisseria_sicca	maternal_bmi	0.000632259	0.00225589	236	198	0.779569	0.936583
dxa_tot_fatmass	Neisseria_sp_oral_taxon_014	dxa_tot_fatmass	-0.000298445	0.00122845	236	31	0.808305	0.936583
deliverytype	Neisseria_sp_oral_taxon_014	C-section	-0.000776277	0.00275754	236	31	0.778619	0.936583
gestage_all	Haemophilus_sputorum	gestage_all	-0.000263354	0.00104635	236	101	0.801548	0.936583
dxa_tot_fatmass	Streptococcus_australis	dxa_tot_fatmass	-0.000120659	0.000537098	236	80	0.822488	0.936591
gestage_all	Veillonella_atypica	gestage_all	0.000110446	0.000482315	236	52	0.819116	0.936591
deliverytype	Lautropia_mirabilis	C-section	-0.000849313	0.00379147	236	164	0.822988	0.936591
sample_age_days	Capnocytophaga_sputigena	sample_age_days	-5.46245e-05	0.000257597	236	36	0.832288	0.938537
bbymale	Streptococcus_australis	Female	-0.000227893	0.00104325	236	80	0.827311	0.938537
dxa_tot_fatmass	Streptococcus_pneumoniae	dxa_tot_fatmass	-9.39379e-05	0.000437557	236	58	0.830237	0.938537
sample_age_days	Actinomyces_massiliensis	sample_age_days	-0.000127305	0.000613057	236	31	0.835716	0.939547
deliverytype	Streptococcus_parasanguinis	C-section	0.000744992	0.00389355	236	160	0.848459	0.950992
sample_age_days	Streptococcus_oralis	sample_age_days	-0.000435992	0.00234661	236	225	0.852798	0.952976
bbymale	Prevotella_melaninogenica	Female	0.000322509	0.00185637	236	101	0.862258	0.954918
sample_age_days	Streptococcus_infantis	sample_age_days	-0.000287435	0.00162613	236	203	0.859882	0.954918
bbymale	Streptococcus_pneumoniae	Female	-0.000151035	0.000849898	236	58	0.859137	0.954918
deliverytype	Streptococcus_sp_M334	C-section	0.000361633	0.00224162	236	41	0.872004	0.962838
solid_foods_start_age	Veillonella_infantium	solid_foods_start_age	-4.78174e-05	0.000315906	236	74	0.879845	0.968612
maternal_bmi	Actinomyces_graevenitzii	maternal_bmi	-6.93832e-05	0.000481088	236	38	0.885475	0.970163
solid_foods_start_age	Gemella_morbillorum	solid_foods_start_age	-3.82502e-05	0.00026759	236	30	0.886483	0.970163
deliverytype	Actinomyces_odontolyticus	C-section	0.000149881	0.00110525	236	80	0.892272	0.97177
gestage_all	Rothia_dentocariosa	gestage_all	0.000169916	0.0013294	236	94	0.898429	0.97177
gestage_all	Lautropia_mirabilis	gestage_all	-0.000220329	0.0016692	236	164	0.895124	0.97177
deliverytype	Neisseria_sicca	C-section	-0.000661324	0.00507551	236	198	0.896466	0.97177
maternal_bmi	Streptococcus_infantis	maternal_bmi	-0.000181576	0.00164954	236	203	0.912463	0.973118
solid_foods_start_age	Streptococcus_sp_A12	solid_foods_start_age	-7.14749e-05	0.000610323	236	42	0.906894	0.973118
deliverytype	Veillonella_infantium	C-section	-7.69364e-05	0.000701571	236	74	0.91279	0.973118
solid_foods_start_age	Lautropia_mirabilis	solid_foods_start_age	-0.000193966	0.00170724	236	164	0.909661	0.973118
deliverytype	Neisseria_subflava	C-section	0.000129893	0.00110582	236	29	0.906615	0.973118
solid_foods_start_age	Streptococcus_infantis	solid_foods_start_age	-0.0001718	0.00167114	236	203	0.918224	0.975525
solid_foods_start_age	Haemophilus_parahaemolyticus	solid_foods_start_age	0.000130237	0.00130005	236	67	0.920306	0.975525
solid_foods_start_age	Capnocytophaga_sputigena	solid_foods_start_age	-2.41358e-05	0.000264726	236	36	0.92745	0.979215
bbymale	Gemella_sanguinis	Female	-0.000224327	0.00251671	236	207	0.929067	0.979215
bbymale	Actinomyces_graevenitzii	Female	5.7113e-05	0.000936598	236	38	0.951439	0.984659
bbymale	Actinomyces_johnsonii	Female	6.51627e-05	0.00132314	236	26	0.960772	0.984659
solid_foods_start_age	Porphyromonas_somerae	solid_foods_start_age	2.54094e-05	0.000479302	236	79	0.957776	0.984659
maternal_bmi	Gemella_morbillorum	maternal_bmi	-1.36276e-05	0.000264132	236	30	0.958905	0.984659
maternal_bmi	Gemella_sanguinis	maternal_bmi	-9.64898e-05	0.00129272	236	207	0.940577	0.984659
bbymale	Veillonella_atypica	Female	4.97578e-05	0.000947973	236	52	0.958193	0.984659
maternal_bmi	Lautropia_mirabilis	maternal_bmi	9.33467e-05	0.00168518	236	164	0.955883	0.984659
bbymale	Neisseria_mucosa	Female	9.9905e-05	0.001548	236	44	0.948608	0.984659
solid_foods_start_age	Neisseria_sp_oral_taxon_014	solid_foods_start_age	8.50147e-05	0.00124168	236	31	0.945484	0.984659
sample_age_days	Haemophilus_parainfluenzae	sample_age_days	7.17248e-05	0.00114385	236	210	0.950066	0.984659
sample_age_days	Neisseria_flavescens	sample_age_days	0.000173934	0.00388522	236	206	0.964338	0.985591
sample_age_days	Corynebacterium_durum	sample_age_days	-1.29661e-05	0.000416647	236	34	0.975206	0.985835
maternal_bmi	Corynebacterium_matruchotii	maternal_bmi	2.43073e-05	0.000735387	236	42	0.973666	0.985835
solid_foods_start_age	Haemophilus_parainfluenzae	solid_foods_start_age	-3.95872e-05	0.0011755	236	210	0.97317	0.985835
deliverytype	Haemophilus_paraphrohaemolyticus	C-section	-1.68076e-05	0.000481462	236	24	0.972188	0.985835
dxa_tot_fatmass	Gemella_morbillorum	dxa_tot_fatmass	-4.34864e-06	0.000264739	236	30	0.986911	0.989579
dxa_tot_fatmass	Abiotrophia_sp_HMSC24B09	dxa_tot_fatmass	1.63953e-05	0.000948911	236	130	0.986233	0.989579
deliverytype	Neisseria_flavescens	C-section	0.000148006	0.00886716	236	206	0.9867	0.989579
sample_age_days	Rothia_dentocariosa	sample_age_days	1.03985e-05	0.00132308	236	94	0.993737	0.993737

## Sheet: Species_dxaleanmass_adj
metadata	feature	value	coef	stderr	N	N.not.0	pval	qval
maternal_bmi	Veillonella_parvula	maternal_bmi	0.0058355	0.00133503	236	71	2.01355e-05	0.00747028
bbymale	Rothia_aeria	Female	-0.00699505	0.00232556	236	120	0.0029792	0.368741
gestage_all	Veillonella_parvula	gestage_all	-0.00396679	0.00131891	236	71	0.00298173	0.368741
sample_age_days	Haemophilus_parahaemolyticus	sample_age_days	0.00384088	0.00133283	236	67	0.00440039	0.408136
deliverytype	Streptococcus_sp_A12	C-section	0.00353803	0.00135516	236	42	0.00973896	0.519503
dxa_tot_leanmass	Haemophilus_haemolyticus	dxa_tot_leanmass	-0.00197067	0.000735102	236	125	0.00797645	0.519503
dxa_tot_leanmass	Haemophilus_parainfluenzae	dxa_tot_leanmass	0.00318312	0.00122028	236	210	0.00980194	0.519503
deliverytype	Actinomyces_graevenitzii	C-section	0.00253732	0.00108808	236	38	0.0207311	0.549373
gestage_all	Actinomyces_johnsonii	gestage_all	-0.00166729	0.000672172	236	26	0.0139729	0.549373
gestage_all	Actinomyces_sp_ICM47	gestage_all	0.00207254	0.000851643	236	63	0.0158566	0.549373
gestage_all	Corynebacterium_matruchotii	gestage_all	-0.00174502	0.000747997	236	42	0.0206774	0.549373
gestage_all	Gemella_sanguinis	gestage_all	0.00309214	0.00128362	236	207	0.0169344	0.549373
bbymale	Streptococcus_pseudopneumoniae	Female	0.00212104	0.000884551	236	64	0.0174384	0.549373
gestage_all	Streptococcus_sp_A12	gestage_all	0.00139308	0.00059629	236	42	0.0204993	0.549373
gestage_all	Actinomyces_graevenitzii	gestage_all	0.00103884	0.000478774	236	38	0.0312379	0.564104
maternal_bmi	Actinomyces_massiliensis	maternal_bmi	0.00135881	0.00062094	236	31	0.0298418	0.564104
deliverytype	Gemella_sanguinis	C-section	0.00660254	0.0029172	236	207	0.0247238	0.564104
bbymale	Abiotrophia_sp_HMSC24B09	Female	-0.00420433	0.00191012	236	130	0.0289099	0.564104
sample_age_days	Streptococcus_mitis	sample_age_days	0.0174998	0.00817036	236	234	0.0334509	0.564104
deliverytype	Fusobacterium_periodonticum	C-section	0.00299682	0.00137383	236	96	0.0303589	0.564104
sample_age_days	Lautropia_mirabilis	sample_age_days	-0.00377917	0.00176058	236	164	0.0330712	0.564104
sample_age_days	Haemophilus_haemolyticus	sample_age_days	0.00161396	0.000717096	236	125	0.0255272	0.564104
deliverytype	Corynebacterium_durum	C-section	-0.00198287	0.000949166	236	34	0.0380063	0.587514
deliverytype	Prevotella_histicola	C-section	0.00266607	0.00127011	236	25	0.0371029	0.587514
gestage_all	Actinomyces_naeslundii	gestage_all	-0.00183577	0.000912198	236	62	0.0455537	0.645879
sample_age_days	Streptococcus_parasanguinis	sample_age_days	-0.0036187	0.00181026	236	160	0.0470047	0.645879
bbymale	Haemophilus_parahaemolyticus	Female	0.00522579	0.00259651	236	67	0.0455368	0.645879
deliverytype	Actinomyces_oris	C-section	-0.00500039	0.00255884	236	93	0.0521192	0.656653
gestage_all	Streptococcus_oralis	gestage_all	-0.00464737	0.00235732	236	225	0.0500926	0.656653
sample_age_days	Neisseria_macacae	sample_age_days	-0.0010693	0.000549487	236	37	0.0530986	0.656653
sample_age_days	Neisseria_sicca	sample_age_days	-0.00456716	0.00237863	236	198	0.0563152	0.673965
sample_age_days	Veillonella_atypica	sample_age_days	-0.000963145	0.000506124	236	52	0.0585239	0.678512
bbymale	Neisseria_sp_oral_taxon_014	Female	-0.00469015	0.00248734	236	31	0.0608418	0.684009
gestage_all	Fusobacterium_periodonticum	gestage_all	0.0011306	0.000604507	236	96	0.0629515	0.686911
sample_age_days	Streptococcus_sp_M334	sample_age_days	0.00193037	0.00103959	236	41	0.0648482	0.687391
solid_foods_start_age	Actinomyces_johnsonii	solid_foods_start_age	0.00125564	0.000690333	236	26	0.0704691	0.714715
bbymale	Actinomyces_massiliensis	Female	0.00199086	0.00125763	236	31	0.115046	0.714715
maternal_bmi	Actinomyces_naeslundii	maternal_bmi	0.0015721	0.000923347	236	62	0.0902433	0.714715
sample_age_days	Actinomyces_odontolyticus	sample_age_days	-0.000872863	0.000520381	236	80	0.0950833	0.714715
maternal_bmi	Actinomyces_oris	maternal_bmi	0.00177612	0.00113969	236	93	0.120764	0.714715
maternal_bmi	Rothia_aeria	maternal_bmi	-0.0017403	0.00114822	236	120	0.131234	0.714715
bbymale	Rothia_dentocariosa	Female	-0.00421434	0.00271738	236	94	0.122559	0.714715
deliverytype	Rothia_dentocariosa	C-section	-0.00481798	0.00301232	236	94	0.111354	0.714715
sample_age_days	Porphyromonas_somerae	sample_age_days	-0.000797595	0.000491239	236	79	0.106076	0.714715
gestage_all	Porphyromonas_somerae	gestage_all	0.000728471	0.000466795	236	79	0.120253	0.714715
bbymale	Gemella_haemolysans	Female	0.0173144	0.010789	236	233	0.11016	0.714715
sample_age_days	Gemella_haemolysans	sample_age_days	0.00881993	0.00553819	236	233	0.112886	0.714715
maternal_bmi	Gemella_haemolysans	maternal_bmi	-0.00960082	0.00532693	236	233	0.0730475	0.714715
dxa_tot_leanmass	Abiotrophia_defectiva	dxa_tot_leanmass	-0.000715392	0.000474084	236	63	0.132925	0.714715
bbymale	Abiotrophia_defectiva	Female	-0.00158448	0.000900944	236	63	0.0802078	0.714715
maternal_bmi	Abiotrophia_defectiva	maternal_bmi	0.000701191	0.00044483	236	63	0.116583	0.714715
dxa_tot_leanmass	Abiotrophia_sp_HMSC24B09	dxa_tot_leanmass	-0.00153392	0.00100512	236	130	0.128612	0.714715
sample_age_days	Granulicatella_elegans	sample_age_days	0.00353528	0.00227317	236	201	0.121523	0.714715
maternal_bmi	Granulicatella_elegans	maternal_bmi	-0.00371091	0.00218646	236	201	0.0912578	0.714715
gestage_all	Streptococcus_infantis	gestage_all	0.00279588	0.00163765	236	203	0.089375	0.714715
deliverytype	Streptococcus_oralis	C-section	-0.00931167	0.00535735	236	225	0.0837781	0.714715
maternal_bmi	Streptococcus_oralis	maternal_bmi	0.00387833	0.00238613	236	225	0.105709	0.714715
sample_age_days	Streptococcus_pneumoniae	sample_age_days	0.000697914	0.000454617	236	58	0.126372	0.714715
dxa_tot_leanmass	Veillonella_atypica	dxa_tot_leanmass	0.000787015	0.000518833	236	52	0.130921	0.714715
deliverytype	Veillonella_atypica	C-section	0.00166929	0.00109301	236	52	0.128327	0.714715
sample_age_days	Veillonella_infantium	sample_age_days	-0.000541855	0.000327244	236	74	0.0993761	0.714715
bbymale	Lautropia_mirabilis	Female	-0.00586501	0.00342981	236	164	0.0888624	0.714715
solid_foods_start_age	Neisseria_macacae	solid_foods_start_age	0.000861684	0.000536252	236	37	0.109711	0.714715
dxa_tot_leanmass	Neisseria_mucosa	dxa_tot_leanmass	-0.001515	0.000844503	236	44	0.0743777	0.714715
gestage_all	Neisseria_mucosa	gestage_all	-0.00118253	0.000782825	236	44	0.132518	0.714715
maternal_bmi	Neisseria_mucosa	maternal_bmi	0.00138683	0.000792392	236	44	0.0816675	0.714715
dxa_tot_leanmass	Haemophilus_parahaemolyticus	dxa_tot_leanmass	-0.00209992	0.0013663	236	67	0.125938	0.714715
gestage_all	Haemophilus_parahaemolyticus	gestage_all	0.00193864	0.00126651	236	67	0.127475	0.714715
bbymale	Haemophilus_sputorum	Female	0.0035009	0.00214413	236	101	0.104136	0.714715
solid_foods_start_age	Prevotella_histicola	solid_foods_start_age	-0.000857461	0.000573969	236	25	0.136822	0.724579
maternal_bmi	Capnocytophaga_sputigena	maternal_bmi	0.000388611	0.00026389	236	36	0.142472	0.724579
sample_age_days	Streptococcus_salivarius	sample_age_days	-0.00546221	0.00370175	236	191	0.14168	0.724579
maternal_bmi	Haemophilus_parainfluenzae	maternal_bmi	0.00167771	0.00114498	236	210	0.144466	0.724579
maternal_bmi	Haemophilus_sputorum	maternal_bmi	-0.00155096	0.00105863	236	101	0.144525	0.724579
deliverytype	Actinomyces_naeslundii	C-section	-0.00298465	0.0020731	236	62	0.151564	0.730261
maternal_bmi	Corynebacterium_durum	maternal_bmi	0.000612545	0.000422753	236	34	0.148968	0.730261
sample_age_days	Prevotella_histicola	sample_age_days	-0.000846809	0.000588134	236	25	0.151529	0.730261
gestage_all	Rothia_mucilaginosa	gestage_all	0.00540396	0.00380748	236	218	0.157416	0.748736
dxa_tot_leanmass	Rothia_aeria	dxa_tot_leanmass	-0.00172097	0.00122373	236	120	0.161224	0.753554
sample_age_days	Neisseria_subflava	sample_age_days	0.000713866	0.000510973	236	29	0.163988	0.753554
sample_age_days	Haemophilus_sputorum	sample_age_days	0.00153569	0.00110062	236	101	0.164523	0.753554
maternal_bmi	Abiotrophia_sp_HMSC24B09	maternal_bmi	0.0012734	0.000943096	236	130	0.178514	0.790821
solid_foods_start_age	Streptococcus_sp_M334	solid_foods_start_age	-0.00137258	0.00101455	236	41	0.177666	0.790821
maternal_bmi	Haemophilus_paraphrohaemolyticus	maternal_bmi	0.000290639	0.00021552	236	24	0.179054	0.790821
bbymale	Neisseria_flavescens	Female	0.0106427	0.00800452	236	206	0.185218	0.808421
maternal_bmi	Actinomyces_johnsonii	maternal_bmi	0.000874421	0.000680387	236	26	0.20026	0.827942
dxa_tot_leanmass	Actinomyces_massiliensis	dxa_tot_leanmass	0.000813416	0.000661775	236	31	0.220507	0.827942
solid_foods_start_age	Actinomyces_odontolyticus	solid_foods_start_age	0.000617421	0.000507847	236	80	0.225553	0.827942
dxa_tot_leanmass	Porphyromonas_somerae	dxa_tot_leanmass	0.00064269	0.000503574	236	79	0.20339	0.827942
dxa_tot_leanmass	Prevotella_histicola	dxa_tot_leanmass	0.000753472	0.000602902	236	25	0.212899	0.827942
maternal_bmi	Prevotella_histicola	maternal_bmi	-0.000705063	0.000565699	236	25	0.214136	0.827942
deliverytype	Abiotrophia_defectiva	C-section	-0.00122183	0.000998734	236	63	0.222671	0.827942
sample_age_days	Abiotrophia_sp_HMSC24B09	sample_age_days	-0.00118862	0.000980498	236	130	0.226886	0.827942
gestage_all	Abiotrophia_sp_HMSC24B09	gestage_all	-0.00113437	0.00093171	236	130	0.224889	0.827942
maternal_bmi	Streptococcus_mitis	maternal_bmi	-0.00974599	0.00785869	236	234	0.216416	0.827942
dxa_tot_leanmass	Streptococcus_parasanguinis	dxa_tot_leanmass	0.00224601	0.00185572	236	160	0.227628	0.827942
sample_age_days	Veillonella_dispar	sample_age_days	-0.000961103	0.000748224	236	115	0.200494	0.827942
deliverytype	Veillonella_parvula	C-section	-0.00382124	0.00299741	236	71	0.203888	0.827942
maternal_bmi	Neisseria_cinerea	maternal_bmi	-0.00138994	0.00108012	236	49	0.199684	0.827942
bbymale	Neisseria_macacae	Female	-0.0012997	0.00107046	236	37	0.226165	0.827942
solid_foods_start_age	Neisseria_mucosa	solid_foods_start_age	0.000974408	0.000803976	236	44	0.226992	0.827942
bbymale	Haemophilus_haemolyticus	Female	0.00175437	0.00139698	236	125	0.210687	0.827942
solid_foods_start_age	Actinomyces_oris	solid_foods_start_age	0.00137074	0.00115635	236	93	0.237307	0.830576
deliverytype	Corynebacterium_matruchotii	C-section	-0.0020152	0.00169993	236	42	0.237286	0.830576
bbymale	Streptococcus_sanguinis	Female	-0.0085501	0.00719381	236	201	0.236075	0.830576
gestage_all	Neisseria_flavescens	gestage_all	0.00468909	0.00390441	236	206	0.231226	0.830576
sample_age_days	Actinomyces_johnsonii	sample_age_days	-0.000825143	0.00070737	236	26	0.244847	0.837706
dxa_tot_leanmass	Actinomyces_oris	dxa_tot_leanmass	-0.00132178	0.00121464	236	93	0.277854	0.837706
maternal_bmi	Actinomyces_sp_ICM47	maternal_bmi	-0.000999593	0.000862051	236	63	0.247656	0.837706
dxa_tot_leanmass	Rothia_dentocariosa	dxa_tot_leanmass	-0.00155302	0.0014299	236	94	0.278783	0.837706
sample_age_days	Prevotella_melaninogenica	sample_age_days	-0.00114107	0.00100977	236	101	0.259859	0.837706
gestage_all	Abiotrophia_defectiva	gestage_all	-0.000506269	0.000439459	236	63	0.250728	0.837706
bbymale	Granulicatella_elegans	Female	0.00488397	0.00442838	236	201	0.271446	0.837706
sample_age_days	Streptococcus_australis	sample_age_days	0.000618816	0.000557929	236	80	0.268747	0.837706
deliverytype	Streptococcus_cristatus	C-section	-0.00174299	0.00155549	236	58	0.263868	0.837706
solid_foods_start_age	Streptococcus_parasanguinis	solid_foods_start_age	-0.00200528	0.00176666	236	160	0.257748	0.837706
deliverytype	Streptococcus_pneumoniae	C-section	0.00113443	0.000981773	236	58	0.249313	0.837706
maternal_bmi	Streptococcus_sp_A12	maternal_bmi	-0.000662654	0.000603578	236	42	0.273619	0.837706
dxa_tot_leanmass	Streptococcus_sp_M334	dxa_tot_leanmass	-0.00115454	0.0010657	236	41	0.279988	0.837706
solid_foods_start_age	Veillonella_parvula	solid_foods_start_age	0.0015012	0.00135454	236	71	0.269116	0.837706
sample_age_days	Veillonella_parvula	sample_age_days	-0.00156878	0.00138797	236	71	0.259759	0.837706
maternal_bmi	Neisseria_macacae	maternal_bmi	0.000598342	0.000528526	236	37	0.258992	0.837706
maternal_bmi	Haemophilus_parahaemolyticus	maternal_bmi	0.00140942	0.00128199	236	67	0.272956	0.837706
bbymale	Haemophilus_parainfluenzae	Female	0.00267426	0.00231902	236	210	0.250253	0.837706
maternal_bmi	Streptococcus_australis	maternal_bmi	-0.000568776	0.000536646	236	80	0.290521	0.862266
bbymale	Actinomyces_oris	Female	-0.00229652	0.00230829	236	93	0.321025	0.869943
deliverytype	Actinomyces_sp_ICM47	C-section	0.00185028	0.00193548	236	63	0.340272	0.869943
dxa_tot_leanmass	Corynebacterium_durum	dxa_tot_leanmass	-0.000452484	0.000450555	236	34	0.316494	0.869943
gestage_all	Corynebacterium_durum	gestage_all	-0.000381587	0.000417648	236	34	0.362032	0.869943
bbymale	Corynebacterium_matruchotii	Female	-0.00151283	0.00153349	236	42	0.325102	0.869943
solid_foods_start_age	Rothia_aeria	solid_foods_start_age	-0.00117836	0.001165	236	120	0.313052	0.869943
bbymale	Rothia_mucilaginosa	Female	-0.00796024	0.00780579	236	218	0.3091	0.869943
deliverytype	Porphyromonas_somerae	C-section	0.0010478	0.00106086	236	79	0.324537	0.869943
maternal_bmi	Prevotella_melaninogenica	maternal_bmi	-0.000915469	0.000971252	236	101	0.347075	0.869943
gestage_all	Capnocytophaga_sputigena	gestage_all	-0.000251488	0.000260703	236	36	0.335919	0.869943
gestage_all	Gemella_morbillorum	gestage_all	-0.000241749	0.000261479	236	30	0.35635	0.869943
solid_foods_start_age	Abiotrophia_defectiva	solid_foods_start_age	0.000428945	0.000451332	236	63	0.343093	0.869943
dxa_tot_leanmass	Streptococcus_cristatus	dxa_tot_leanmass	-0.000688177	0.000738365	236	58	0.352481	0.869943
bbymale	Streptococcus_mitis	Female	0.0147093	0.0159168	236	234	0.356562	0.869943
gestage_all	Streptococcus_parasanguinis	gestage_all	0.00161082	0.00172018	236	160	0.35022	0.869943
maternal_bmi	Streptococcus_pneumoniae	maternal_bmi	0.000411678	0.000437276	236	58	0.34764	0.869943
solid_foods_start_age	Streptococcus_pseudopneumoniae	solid_foods_start_age	0.000405881	0.00044312	236	64	0.360824	0.869943
gestage_all	Streptococcus_salivarius	gestage_all	0.00320961	0.00351755	236	191	0.362662	0.869943
gestage_all	Streptococcus_sanguinis	gestage_all	-0.00319649	0.00350897	236	201	0.363453	0.869943
solid_foods_start_age	Veillonella_atypica	solid_foods_start_age	-0.000499546	0.000493934	236	52	0.313104	0.869943
maternal_bmi	Veillonella_atypica	maternal_bmi	-0.000466311	0.000486818	236	52	0.339318	0.869943
dxa_tot_leanmass	Veillonella_dispar	dxa_tot_leanmass	0.000764407	0.000767012	236	115	0.320198	0.869943
dxa_tot_leanmass	Fusobacterium_periodonticum	dxa_tot_leanmass	0.000668963	0.000652136	236	96	0.306261	0.869943
dxa_tot_leanmass	Neisseria_flavescens	dxa_tot_leanmass	0.00398984	0.00421204	236	206	0.344692	0.869943
sample_age_days	Neisseria_sp_oral_taxon_014	sample_age_days	-0.00127975	0.0012768	236	31	0.31744	0.869943
dxa_tot_leanmass	Neisseria_subflava	dxa_tot_leanmass	-0.000522716	0.000523803	236	29	0.319559	0.869943
deliverytype	Haemophilus_parahaemolyticus	C-section	0.00298411	0.00287833	236	67	0.301142	0.869943
gestage_all	Haemophilus_parainfluenzae	gestage_all	-0.00107971	0.00113116	236	210	0.341011	0.869943
gestage_all	Haemophilus_paraphrohaemolyticus	gestage_all	0.000212449	0.000212918	236	24	0.31962	0.869943
dxa_tot_leanmass	Haemophilus_sputorum	dxa_tot_leanmass	0.00108774	0.00112826	236	101	0.3362	0.869943
bbymale	Actinomyces_odontolyticus	Female	-0.000895675	0.00101376	236	80	0.378049	0.876667
sample_age_days	Corynebacterium_matruchotii	sample_age_days	0.000700481	0.000787166	236	42	0.374634	0.876667
solid_foods_start_age	Prevotella_melaninogenica	solid_foods_start_age	-0.000876012	0.00098545	236	101	0.375133	0.876667
bbymale	Capnocytophaga_sputigena	Female	0.00048041	0.000534474	236	36	0.369849	0.876667
sample_age_days	Haemophilus_parainfluenzae	sample_age_days	-0.00105167	0.00119039	236	210	0.378078	0.876667
gestage_all	Actinomyces_oris	gestage_all	-0.000947767	0.00112593	236	93	0.400957	0.893189
sample_age_days	Actinomyces_sp_ICM47	sample_age_days	-0.000748944	0.000896239	236	63	0.404379	0.893189
solid_foods_start_age	Rothia_dentocariosa	solid_foods_start_age	-0.00115702	0.00136128	236	94	0.396404	0.893189
sample_age_days	Rothia_mucilaginosa	sample_age_days	-0.00341567	0.00400686	236	218	0.395012	0.893189
dxa_tot_leanmass	Gemella_sanguinis	dxa_tot_leanmass	0.00119689	0.00138475	236	207	0.388473	0.893189
solid_foods_start_age	Streptococcus_cristatus	solid_foods_start_age	0.000593256	0.000702931	236	58	0.399723	0.893189
bbymale	Streptococcus_infantis	Female	0.00279072	0.00335738	236	203	0.406871	0.893189
maternal_bmi	Neisseria_sp_oral_taxon_014	maternal_bmi	-0.00102317	0.00122809	236	31	0.40579	0.893189
deliverytype	Haemophilus_sputorum	C-section	0.00204686	0.00237685	236	101	0.39021	0.893189
dxa_tot_leanmass	Actinomyces_johnsonii	dxa_tot_leanmass	0.000597098	0.000725132	236	26	0.411272	0.894469
gestage_all	Rothia_aeria	gestage_all	-0.000930498	0.00113435	236	120	0.413057	0.894469
deliverytype	Gemella_haemolysans	C-section	0.00977648	0.01196	236	233	0.414686	0.894469
solid_foods_start_age	Actinomyces_naeslundii	solid_foods_start_age	0.000717187	0.000936844	236	62	0.444883	0.89875
dxa_tot_leanmass	Actinomyces_odontolyticus	dxa_tot_leanmass	-0.00040565	0.000533447	236	80	0.447919	0.89875
deliverytype	Rothia_aeria	C-section	-0.00192721	0.00257798	236	120	0.455626	0.89875
gestage_all	Prevotella_histicola	gestage_all	0.000445884	0.000558869	236	25	0.425943	0.89875
deliverytype	Capnocytophaga_sputigena	C-section	-0.000442909	0.000592486	236	36	0.455641	0.89875
bbymale	Gemella_morbillorum	Female	-0.000427494	0.000536063	236	30	0.426153	0.89875
maternal_bmi	Streptococcus_cristatus	maternal_bmi	0.000532787	0.000692803	236	58	0.44281	0.89875
dxa_tot_leanmass	Streptococcus_infantis	dxa_tot_leanmass	-0.00141363	0.00176668	236	203	0.424595	0.89875
dxa_tot_leanmass	Streptococcus_pseudopneumoniae	dxa_tot_leanmass	0.000364401	0.000465457	236	64	0.434647	0.89875
gestage_all	Streptococcus_sp_M334	gestage_all	-0.000740856	0.000987863	236	41	0.454188	0.89875
dxa_tot_leanmass	Veillonella_infantium	dxa_tot_leanmass	0.000257989	0.000335461	236	74	0.442793	0.89875
maternal_bmi	Fusobacterium_periodonticum	maternal_bmi	-0.000475829	0.000611895	236	96	0.437734	0.89875
dxa_tot_leanmass	Neisseria_cinerea	dxa_tot_leanmass	-0.000868735	0.00115115	236	49	0.451364	0.89875
bbymale	Neisseria_cinerea	Female	-0.00166954	0.00218764	236	49	0.44629	0.89875
deliverytype	Neisseria_mucosa	C-section	-0.00133343	0.00177908	236	44	0.454462	0.89875
gestage_all	Neisseria_subflava	gestage_all	0.000361185	0.000485547	236	29	0.457854	0.89875
maternal_bmi	Neisseria_subflava	maternal_bmi	0.000379924	0.000491481	236	29	0.440452	0.89875
sample_age_days	Haemophilus_paraphrohaemolyticus	sample_age_days	0.000163893	0.000224067	236	24	0.465388	0.908731
dxa_tot_leanmass	Actinomyces_sp_ICM47	dxa_tot_leanmass	0.000650756	0.000918744	236	63	0.479603	0.909991
solid_foods_start_age	Abiotrophia_sp_HMSC24B09	solid_foods_start_age	0.000683574	0.000956883	236	130	0.475853	0.909991
deliverytype	Streptococcus_sanguinis	C-section	-0.00577015	0.00797464	236	201	0.470206	0.909991
gestage_all	Neisseria_macacae	gestage_all	0.000368874	0.000522145	236	37	0.48075	0.909991
dxa_tot_leanmass	Haemophilus_paraphrohaemolyticus	dxa_tot_leanmass	-0.00016548	0.000229693	236	24	0.472123	0.909991
bbymale	Haemophilus_paraphrohaemolyticus	Female	0.000309678	0.000436507	236	24	0.478899	0.909991
solid_foods_start_age	Actinomyces_graevenitzii	solid_foods_start_age	-0.000291854	0.00049171	236	38	0.553504	0.913659
dxa_tot_leanmass	Actinomyces_graevenitzii	dxa_tot_leanmass	-0.000284238	0.000516496	236	38	0.582733	0.913659
sample_age_days	Actinomyces_graevenitzii	sample_age_days	0.000286733	0.000503845	236	38	0.569954	0.913659
solid_foods_start_age	Actinomyces_massiliensis	solid_foods_start_age	0.000319937	0.000630017	236	31	0.612154	0.913659
sample_age_days	Actinomyces_massiliensis	sample_age_days	-0.000409464	0.000645565	236	31	0.52665	0.913659
deliverytype	Actinomyces_massiliensis	C-section	-0.000970622	0.00139414	236	31	0.487126	0.913659
gestage_all	Actinomyces_massiliensis	gestage_all	-0.000319974	0.000613443	236	31	0.602541	0.913659
bbymale	Actinomyces_naeslundii	Female	-0.00109029	0.00187012	236	62	0.560567	0.913659
maternal_bmi	Actinomyces_odontolyticus	maternal_bmi	0.000279646	0.00050053	236	80	0.577011	0.913659
bbymale	Actinomyces_sp_ICM47	Female	-0.00111518	0.00174597	236	63	0.523762	0.913659
dxa_tot_leanmass	Corynebacterium_matruchotii	dxa_tot_leanmass	-0.000516383	0.000806932	236	42	0.52297	0.913659
maternal_bmi	Corynebacterium_matruchotii	maternal_bmi	0.000448285	0.000757139	236	42	0.554488	0.913659
maternal_bmi	Rothia_dentocariosa	maternal_bmi	0.000702547	0.00134167	236	94	0.601129	0.913659
deliverytype	Rothia_mucilaginosa	C-section	-0.00474661	0.00865304	236	218	0.583946	0.913659
maternal_bmi	Rothia_mucilaginosa	maternal_bmi	0.00196114	0.00385401	236	218	0.61143	0.913659
deliverytype	Prevotella_melaninogenica	C-section	0.00131736	0.00218066	236	101	0.546475	0.913659
solid_foods_start_age	Gemella_haemolysans	solid_foods_start_age	0.00319592	0.0054048	236	233	0.555	0.913659
deliverytype	Gemella_morbillorum	C-section	0.000389699	0.000594248	236	30	0.512739	0.913659
sample_age_days	Abiotrophia_defectiva	sample_age_days	-0.000257144	0.000462471	236	63	0.578837	0.913659
deliverytype	Abiotrophia_sp_HMSC24B09	C-section	-0.00108574	0.00211744	236	130	0.608704	0.913659
gestage_all	Granulicatella_elegans	gestage_all	0.00132452	0.00216006	236	201	0.540471	0.913659
solid_foods_start_age	Streptococcus_australis	solid_foods_start_age	-0.000265949	0.000544491	236	80	0.625792	0.913659
dxa_tot_leanmass	Streptococcus_australis	dxa_tot_leanmass	0.000317084	0.000571939	236	80	0.579942	0.913659
solid_foods_start_age	Streptococcus_mitis	solid_foods_start_age	-0.00553529	0.00797357	236	234	0.488384	0.913659
solid_foods_start_age	Streptococcus_oralis	solid_foods_start_age	0.00163716	0.00242101	236	225	0.499701	0.913659
bbymale	Streptococcus_parasanguinis	Female	-0.00241163	0.00352659	236	160	0.494891	0.913659
solid_foods_start_age	Streptococcus_pneumoniae	solid_foods_start_age	-0.000211384	0.000443668	236	58	0.634293	0.913659
dxa_tot_leanmass	Streptococcus_pneumoniae	dxa_tot_leanmass	0.000221331	0.000466033	236	58	0.635375	0.913659
gestage_all	Streptococcus_pneumoniae	gestage_all	-0.000288328	0.000431996	236	58	0.50529	0.913659
gestage_all	Streptococcus_pseudopneumoniae	gestage_all	0.000287831	0.000431463	236	64	0.505498	0.913659
maternal_bmi	Streptococcus_pseudopneumoniae	maternal_bmi	-0.000269173	0.000436736	236	64	0.5384	0.913659
solid_foods_start_age	Streptococcus_salivarius	solid_foods_start_age	-0.00198196	0.00361259	236	191	0.583893	0.913659
bbymale	Streptococcus_salivarius	Female	-0.00400193	0.00721141	236	191	0.579572	0.913659
deliverytype	Streptococcus_salivarius	C-section	-0.0039398	0.00799415	236	191	0.622686	0.913659
solid_foods_start_age	Streptococcus_sanguinis	solid_foods_start_age	0.00194189	0.00360378	236	201	0.590609	0.913659
sample_age_days	Streptococcus_sanguinis	sample_age_days	-0.00241597	0.00369271	236	201	0.513723	0.913659
maternal_bmi	Streptococcus_sanguinis	maternal_bmi	0.00181334	0.00355185	236	201	0.610259	0.913659
bbymale	Streptococcus_sp_A12	Female	0.000792855	0.00122247	236	42	0.517384	0.913659
solid_foods_start_age	Streptococcus_sp_F0442	solid_foods_start_age	-0.000147291	0.000280766	236	45	0.600456	0.913659
dxa_tot_leanmass	Streptococcus_sp_F0442	dxa_tot_leanmass	0.000176418	0.000294919	236	45	0.55041	0.913659
maternal_bmi	Streptococcus_sp_F0442	maternal_bmi	-0.000155952	0.00027672	236	45	0.573696	0.913659
maternal_bmi	Streptococcus_sp_M334	maternal_bmi	-0.000494041	0.000999935	236	41	0.621814	0.913659
solid_foods_start_age	Veillonella_dispar	solid_foods_start_age	-0.00035392	0.000730203	236	115	0.628445	0.913659
maternal_bmi	Veillonella_dispar	maternal_bmi	0.000471711	0.000719682	236	115	0.512959	0.913659
gestage_all	Veillonella_infantium	gestage_all	0.000159863	0.00031096	236	74	0.607771	0.913659
maternal_bmi	Veillonella_infantium	maternal_bmi	0.00019693	0.000314761	236	74	0.53228	0.913659
dxa_tot_leanmass	Veillonella_parvula	dxa_tot_leanmass	0.000821688	0.00142282	236	71	0.564268	0.913659
bbymale	Veillonella_parvula	Female	-0.00176755	0.00270392	236	71	0.51408	0.913659
bbymale	Fusobacterium_periodonticum	Female	0.000589617	0.00123931	236	96	0.63478	0.913659
solid_foods_start_age	Neisseria_cinerea	solid_foods_start_age	-0.000549174	0.00109591	236	49	0.616859	0.913659
sample_age_days	Neisseria_cinerea	sample_age_days	0.000704189	0.00112295	236	49	0.53134	0.913659
deliverytype	Neisseria_cinerea	C-section	-0.00166579	0.00242509	236	49	0.492966	0.913659
gestage_all	Neisseria_cinerea	gestage_all	-0.000561138	0.00106708	236	49	0.599583	0.913659
deliverytype	Neisseria_macacae	C-section	-0.000655154	0.00118665	236	37	0.581512	0.913659
bbymale	Neisseria_mucosa	Female	-0.000828604	0.00160489	236	44	0.606233	0.913659
sample_age_days	Neisseria_mucosa	sample_age_days	-0.000411414	0.000823818	236	44	0.618064	0.913659
gestage_all	Neisseria_sicca	gestage_all	-0.0015118	0.00226028	236	198	0.504383	0.913659
maternal_bmi	Neisseria_sicca	maternal_bmi	0.00126531	0.0022879	236	198	0.580869	0.913659
deliverytype	Haemophilus_haemolyticus	C-section	0.000820898	0.00154861	236	125	0.596658	0.913659
deliverytype	Haemophilus_parainfluenzae	C-section	-0.00137302	0.00257072	236	210	0.593884	0.913659
solid_foods_start_age	Haemophilus_paraphrohaemolyticus	solid_foods_start_age	-0.000114435	0.00021867	236	24	0.601349	0.913659
solid_foods_start_age	Haemophilus_sputorum	solid_foods_start_age	-0.000526869	0.00107411	236	101	0.624322	0.913659
solid_foods_start_age	Fusobacterium_periodonticum	solid_foods_start_age	-0.000291963	0.00062084	236	96	0.63869	0.91488
deliverytype	Streptococcus_infantis	C-section	0.00170442	0.00372179	236	203	0.647496	0.920387
sample_age_days	Streptococcus_sp_F0442	sample_age_days	0.000132631	0.000287695	236	45	0.645307	0.920387
dxa_tot_leanmass	Actinomyces_naeslundii	dxa_tot_leanmass	-0.000401921	0.00098407	236	62	0.683411	0.937361
solid_foods_start_age	Corynebacterium_durum	solid_foods_start_age	-0.000180923	0.000428933	236	34	0.67364	0.937361
sample_age_days	Rothia_dentocariosa	sample_age_days	0.000572458	0.00139488	236	94	0.681966	0.937361
maternal_bmi	Gemella_sanguinis	maternal_bmi	-0.000523817	0.0012993	236	207	0.68728	0.937361
gestage_all	Streptococcus_australis	gestage_all	0.000211952	0.000530167	236	80	0.689756	0.937361
gestage_all	Streptococcus_cristatus	gestage_all	-0.000278249	0.000684438	236	58	0.684797	0.937361
sample_age_days	Streptococcus_pseudopneumoniae	sample_age_days	-0.000189347	0.000454056	236	64	0.677131	0.937361
bbymale	Veillonella_atypica	Female	0.000413121	0.000985986	236	52	0.675685	0.937361
gestage_all	Veillonella_dispar	gestage_all	0.000304395	0.000710993	236	115	0.669034	0.937361
solid_foods_start_age	Neisseria_sicca	solid_foods_start_age	0.000977542	0.00232134	236	198	0.674141	0.937361
solid_foods_start_age	Neisseria_subflava	solid_foods_start_age	-0.000207302	0.000498666	236	29	0.678079	0.937361
gestage_all	Haemophilus_haemolyticus	gestage_all	0.00027516	0.000681414	236	125	0.686799	0.937361
dxa_tot_leanmass	Streptococcus_sp_A12	dxa_tot_leanmass	-0.000253544	0.000643272	236	42	0.693905	0.939558
solid_foods_start_age	Corynebacterium_matruchotii	solid_foods_start_age	-0.000296713	0.000768207	236	42	0.699741	0.940594
dxa_tot_leanmass	Streptococcus_oralis	dxa_tot_leanmass	0.000984324	0.00254305	236	225	0.699133	0.940594
deliverytype	Streptococcus_australis	C-section	0.000456352	0.00120488	236	80	0.705286	0.944625
dxa_tot_leanmass	Gemella_haemolysans	dxa_tot_leanmass	-0.00206076	0.00567725	236	233	0.71701	0.946658
maternal_bmi	Streptococcus_salivarius	maternal_bmi	0.00130311	0.00356054	236	191	0.714773	0.946658
deliverytype	Streptococcus_sp_F0442	C-section	-0.000227468	0.000621294	236	45	0.714675	0.946658
sample_age_days	Neisseria_flavescens	sample_age_days	-0.00149801	0.00410887	236	206	0.715822	0.946658
maternal_bmi	Actinomyces_graevenitzii	maternal_bmi	-0.000132093	0.000484625	236	38	0.785475	0.947061
bbymale	Actinomyces_johnsonii	Female	0.000436374	0.00137803	236	26	0.751839	0.947061
deliverytype	Actinomyces_johnsonii	C-section	0.000533914	0.00152761	236	26	0.727086	0.947061
sample_age_days	Actinomyces_naeslundii	sample_age_days	-0.000263243	0.000959965	236	62	0.784207	0.947061
solid_foods_start_age	Actinomyces_sp_ICM47	solid_foods_start_age	0.000280008	0.000874653	236	63	0.749209	0.947061
sample_age_days	Corynebacterium_durum	sample_age_days	0.000114836	0.000439518	236	34	0.794156	0.947061
solid_foods_start_age	Rothia_mucilaginosa	solid_foods_start_age	0.00118849	0.00391035	236	218	0.761503	0.947061
dxa_tot_leanmass	Rothia_mucilaginosa	dxa_tot_leanmass	0.00110071	0.00410747	236	218	0.789002	0.947061
bbymale	Porphyromonas_somerae	Female	-0.000248349	0.000956987	236	79	0.795516	0.947061
bbymale	Prevotella_histicola	Female	-0.000314196	0.00114575	236	25	0.784201	0.947061
dxa_tot_leanmass	Prevotella_melaninogenica	dxa_tot_leanmass	-0.000264364	0.00103513	236	101	0.79869	0.947061
gestage_all	Prevotella_melaninogenica	gestage_all	0.000280345	0.000959525	236	101	0.770468	0.947061
dxa_tot_leanmass	Capnocytophaga_sputigena	dxa_tot_leanmass	8.79965e-05	0.000281244	236	36	0.754706	0.947061
gestage_all	Gemella_haemolysans	gestage_all	0.00145363	0.00526261	236	233	0.782674	0.947061
sample_age_days	Gemella_morbillorum	sample_age_days	6.92547e-05	0.000275171	236	30	0.801556	0.947061
solid_foods_start_age	Granulicatella_elegans	solid_foods_start_age	0.000567515	0.00221842	236	201	0.798361	0.947061
dxa_tot_leanmass	Granulicatella_elegans	dxa_tot_leanmass	0.00073434	0.00233025	236	201	0.752999	0.947061
dxa_tot_leanmass	Streptococcus_mitis	dxa_tot_leanmass	-0.00263737	0.00837551	236	234	0.753183	0.947061
deliverytype	Streptococcus_mitis	C-section	0.00557085	0.0176444	236	234	0.752547	0.947061
bbymale	Streptococcus_oralis	Female	0.0014983	0.00483279	236	225	0.756873	0.947061
sample_age_days	Streptococcus_oralis	sample_age_days	-0.000864115	0.00248076	236	225	0.727973	0.947061
maternal_bmi	Streptococcus_parasanguinis	maternal_bmi	0.000532233	0.00174121	236	160	0.760184	0.947061
sample_age_days	Streptococcus_sp_A12	sample_age_days	-0.000181519	0.000627515	236	42	0.772687	0.947061
bbymale	Streptococcus_sp_F0442	Female	-0.000142254	0.000560461	236	45	0.799906	0.947061
gestage_all	Streptococcus_sp_F0442	gestage_all	8.651e-05	0.000273379	236	45	0.752004	0.947061
bbymale	Veillonella_infantium	Female	-0.000224588	0.000637506	236	74	0.725002	0.947061
maternal_bmi	Neisseria_flavescens	maternal_bmi	0.00130515	0.00395213	236	206	0.741575	0.947061
dxa_tot_leanmass	Neisseria_macacae	dxa_tot_leanmass	0.000174357	0.000563284	236	37	0.757246	0.947061
dxa_tot_leanmass	Neisseria_sp_oral_taxon_014	dxa_tot_leanmass	0.000416124	0.00130886	236	31	0.75088	0.947061
deliverytype	Neisseria_sp_oral_taxon_014	C-section	-0.000812631	0.00275732	236	31	0.768524	0.947061
gestage_all	Neisseria_sp_oral_taxon_014	gestage_all	-0.000415506	0.00121326	236	31	0.732368	0.947061
maternal_bmi	Haemophilus_haemolyticus	maternal_bmi	-0.000178233	0.000689741	236	125	0.796368	0.947061
gestage_all	Haemophilus_sputorum	gestage_all	-0.00029574	0.00104585	236	101	0.777652	0.947061
maternal_bmi	Porphyromonas_somerae	maternal_bmi	0.000116993	0.0004725	236	79	0.804703	0.947761
deliverytype	Granulicatella_elegans	C-section	0.0011984	0.00490904	236	201	0.807395	0.947922
bbymale	Actinomyces_graevenitzii	Female	-0.000187159	0.000981545	236	38	0.848978	0.951504
gestage_all	Actinomyces_odontolyticus	gestage_all	8.54645e-05	0.000494487	236	80	0.862962	0.951504
sample_age_days	Actinomyces_oris	sample_age_days	-0.000185401	0.00118489	236	93	0.875824	0.951504
bbymale	Corynebacterium_durum	Female	0.000123162	0.00085623	236	34	0.885774	0.951504
gestage_all	Rothia_dentocariosa	gestage_all	0.000189991	0.00132547	236	94	0.886172	0.951504
solid_foods_start_age	Porphyromonas_somerae	solid_foods_start_age	7.474e-05	0.000479407	236	79	0.876273	0.951504
sample_age_days	Capnocytophaga_sputigena	sample_age_days	-4.29549e-05	0.000274355	236	36	0.875749	0.951504
solid_foods_start_age	Gemella_morbillorum	solid_foods_start_age	-3.45899e-05	0.000268543	236	30	0.897645	0.951504
dxa_tot_leanmass	Gemella_morbillorum	dxa_tot_leanmass	4.41949e-05	0.00028208	236	30	0.875664	0.951504
solid_foods_start_age	Gemella_sanguinis	solid_foods_start_age	-0.000289402	0.0013183	236	207	0.826471	0.951504
bbymale	Streptococcus_cristatus	Female	0.000212271	0.00140318	236	58	0.879913	0.951504
solid_foods_start_age	Streptococcus_infantis	solid_foods_start_age	-0.00026106	0.0016819	236	203	0.876811	0.951504
maternal_bmi	Streptococcus_infantis	maternal_bmi	-0.000282706	0.00165766	236	203	0.864759	0.951504
gestage_all	Streptococcus_mitis	gestage_all	-0.00157047	0.00776381	236	234	0.839909	0.951504
deliverytype	Streptococcus_pseudopneumoniae	C-section	-0.000212476	0.000980561	236	64	0.828679	0.951504
dxa_tot_leanmass	Streptococcus_salivarius	dxa_tot_leanmass	0.000647224	0.0037947	236	191	0.864748	0.951504
dxa_tot_leanmass	Streptococcus_sanguinis	dxa_tot_leanmass	-0.000822539	0.00378544	236	201	0.82821	0.951504
solid_foods_start_age	Streptococcus_sp_A12	solid_foods_start_age	-9.40932e-05	0.000612401	236	42	0.878048	0.951504
bbymale	Streptococcus_sp_M334	Female	0.00031137	0.00202524	236	41	0.877971	0.951504
deliverytype	Streptococcus_sp_M334	C-section	0.000487994	0.00224506	236	41	0.828154	0.951504
gestage_all	Veillonella_atypica	gestage_all	9.23733e-05	0.00048094	236	52	0.84789	0.951504
deliverytype	Veillonella_dispar	C-section	0.000364418	0.00161583	236	115	0.821805	0.951504
deliverytype	Veillonella_infantium	C-section	-0.000119688	0.000706702	236	74	0.865688	0.951504
sample_age_days	Fusobacterium_periodonticum	sample_age_days	-0.00011559	0.000636162	236	96	0.856009	0.951504
solid_foods_start_age	Lautropia_mirabilis	solid_foods_start_age	-0.000228466	0.00171818	236	164	0.894355	0.951504
deliverytype	Lautropia_mirabilis	C-section	-0.000750876	0.00380208	236	164	0.84365	0.951504
maternal_bmi	Lautropia_mirabilis	maternal_bmi	0.000365726	0.00169342	236	164	0.829239	0.951504
solid_foods_start_age	Neisseria_flavescens	solid_foods_start_age	-0.00070843	0.0040099	236	206	0.859952	0.951504
dxa_tot_leanmass	Neisseria_sicca	dxa_tot_leanmass	0.000424127	0.00243836	236	198	0.862095	0.951504
bbymale	Neisseria_sicca	Female	-0.000600239	0.00463384	236	198	0.89707	0.951504
bbymale	Neisseria_subflava	Female	0.000137346	0.00099543	236	29	0.890402	0.951504
deliverytype	Neisseria_subflava	C-section	0.000146231	0.00110348	236	29	0.894712	0.951504
solid_foods_start_age	Haemophilus_haemolyticus	solid_foods_start_age	0.000149038	0.000699824	236	125	0.831577	0.951504
solid_foods_start_age	Haemophilus_parainfluenzae	solid_foods_start_age	0.000232043	0.00116172	236	210	0.841893	0.951504
deliverytype	Streptococcus_parasanguinis	C-section	0.000476213	0.00390937	236	160	0.903173	0.954636
deliverytype	Actinomyces_odontolyticus	C-section	0.000102935	0.00112379	236	80	0.927113	0.965085
solid_foods_start_age	Capnocytophaga_sputigena	solid_foods_start_age	-2.25118e-05	0.000267747	236	36	0.933081	0.965085
bbymale	Gemella_sanguinis	Female	0.000218645	0.00263157	236	207	0.933869	0.965085
sample_age_days	Streptococcus_cristatus	sample_age_days	-7.23581e-05	0.000720279	236	58	0.920084	0.965085
dxa_tot_leanmass	Lautropia_mirabilis	dxa_tot_leanmass	-0.000163647	0.00180479	236	164	0.927845	0.965085
gestage_all	Lautropia_mirabilis	gestage_all	-0.000164894	0.00167298	236	164	0.921587	0.965085
deliverytype	Neisseria_sicca	C-section	-0.00043067	0.0051368	236	198	0.93327	0.965085
solid_foods_start_age	Neisseria_sp_oral_taxon_014	solid_foods_start_age	0.000122573	0.00124604	236	31	0.92174	0.965085
maternal_bmi	Gemella_morbillorum	maternal_bmi	-2.069e-05	0.000264674	236	30	0.937772	0.966426
bbymale	Prevotella_melaninogenica	Female	-0.000114071	0.00196714	236	101	0.953818	0.97216
sample_age_days	Gemella_sanguinis	sample_age_days	8.1945e-05	0.00135083	236	207	0.95169	0.97216
bbymale	Streptococcus_australis	Female	-6.82712e-05	0.00108691	236	80	0.949981	0.97216
solid_foods_start_age	Veillonella_infantium	solid_foods_start_age	-1.97923e-05	0.000319362	236	74	0.950647	0.97216
bbymale	Streptococcus_pneumoniae	Female	-4.07783e-05	0.000885645	236	58	0.963323	0.9778
solid_foods_start_age	Haemophilus_parahaemolyticus	solid_foods_start_age	-5.77674e-05	0.00130073	236	67	0.964622	0.9778
bbymale	Veillonella_dispar	Female	-4.70055e-05	0.00145762	236	115	0.974307	0.98355
deliverytype	Neisseria_flavescens	C-section	-0.000271778	0.00887334	236	206	0.975597	0.98355
deliverytype	Haemophilus_paraphrohaemolyticus	C-section	8.84831e-06	0.000483886	236	24	0.98543	0.990771
sample_age_days	Streptococcus_infantis	sample_age_days	-1.62902e-05	0.0017234	236	203	0.992468	0.99515
sample_age_days	Rothia_aeria	sample_age_days	-3.75551e-06	0.00119375	236	120	0.997493	0.997493

## Sheet: Species_weightstatus_adj
metadata	feature	value	coef	stderr	N	N.not.0	pval	qval
maternal_bmi	Veillonella_parvula	maternal_bmi	0.00603413	0.00136028	236	71	1.54185e-05	0.00735461
weight_status_cdc	Rothia_dentocariosa	underweight	0.024824	0.00605001	236	94	6.01977e-05	0.0143572
gestage_all	Veillonella_parvula	gestage_all	-0.0040202	0.00132823	236	71	0.00281127	0.446992
deliverytype	Actinomyces_graevenitzii	C-section	0.00258284	0.00108869	236	38	0.0186604	0.510845
gestage_all	Actinomyces_johnsonii	gestage_all	-0.00159952	0.000675648	236	26	0.0189086	0.510845
maternal_bmi	Actinomyces_massiliensis	maternal_bmi	0.00150216	0.000634395	236	31	0.0188848	0.510845
gestage_all	Actinomyces_sp_ICM47	gestage_all	0.00206471	0.000855059	236	63	0.0166864	0.510845
weight_status_cdc	Corynebacterium_durum	underweight	0.0055838	0.00194539	236	34	0.00456129	0.510845
weight_status_cdc	Corynebacterium_matruchotii	obese	0.00628186	0.00237762	236	42	0.00891933	0.510845
gestage_all	Corynebacterium_matruchotii	gestage_all	-0.00176335	0.000740946	236	42	0.0182984	0.510845
bbymale	Rothia_aeria	Female	-0.0060534	0.00223834	236	120	0.00745726	0.510845
deliverytype	Gemella_sanguinis	C-section	0.0068758	0.00292692	236	207	0.0198322	0.510845
gestage_all	Gemella_sanguinis	gestage_all	0.00305787	0.00128745	236	207	0.0185273	0.510845
weight_status_cdc	Streptococcus_mitis	underweight	-0.0968906	0.0360841	236	234	0.00788455	0.510845
deliverytype	Streptococcus_sp_A12	C-section	0.00351565	0.00136561	236	42	0.0107938	0.510845
weight_status_cdc	Neisseria_macacae	overweight	0.00340823	0.00145695	236	37	0.0203481	0.510845
weight_status_cdc	Haemophilus_parahaemolyticus	overweight	0.00835502	0.00355153	236	67	0.0196593	0.510845
bbymale	Haemophilus_parahaemolyticus	Female	0.00596241	0.00249325	236	67	0.0177492	0.510845
sample_age_days	Haemophilus_parahaemolyticus	sample_age_days	0.00330368	0.00126466	236	67	0.00970484	0.510845
weight_status_cdc	Porphyromonas_somerae	obese	0.00335851	0.0014852	236	79	0.0248611	0.525304
deliverytype	Prevotella_histicola	C-section	0.0027879	0.00128128	236	25	0.0307862	0.525304
maternal_bmi	Gemella_haemolysans	maternal_bmi	-0.0117871	0.00540024	236	233	0.0302714	0.525304
sample_age_days	Streptococcus_mitis	sample_age_days	0.0165927	0.00766427	236	234	0.0316259	0.525304
weight_status_cdc	Streptococcus_parasanguinis	overweight	-0.0104704	0.00482735	236	160	0.0313135	0.525304
bbymale	Streptococcus_pseudopneumoniae	Female	0.00185256	0.000853499	236	64	0.0311924	0.525304
gestage_all	Streptococcus_sp_A12	gestage_all	0.00136576	0.000600682	236	42	0.0240918	0.525304
deliverytype	Fusobacterium_periodonticum	C-section	0.00307096	0.00138708	236	96	0.0280074	0.525304
sample_age_days	Lautropia_mirabilis	sample_age_days	-0.00376103	0.00168613	236	164	0.0268672	0.525304
bbymale	Neisseria_sp_oral_taxon_014	Female	-0.00519345	0.00240331	236	31	0.0319367	0.525304
gestage_all	Actinomyces_graevenitzii	gestage_all	0.00101152	0.000478877	236	38	0.0359566	0.571709
sample_age_days	Neisseria_sicca	sample_age_days	-0.00474537	0.0022659	236	198	0.0375493	0.577775
bbymale	Haemophilus_haemolyticus	Female	0.00283922	0.0013775	236	125	0.040637	0.592671
sample_age_days	Haemophilus_sputorum	sample_age_days	0.00215282	0.00104639	236	101	0.0410024	0.592671
gestage_all	Actinomyces_naeslundii	gestage_all	-0.00185281	0.000913501	236	62	0.0439159	0.616114
deliverytype	Actinomyces_oris	C-section	-0.00515385	0.00257202	236	93	0.046496	0.622124
maternal_bmi	Granulicatella_elegans	maternal_bmi	-0.00441472	0.0022078	236	201	0.0469528	0.622124
deliverytype	Corynebacterium_durum	C-section	-0.00185446	0.000939754	236	34	0.0498908	0.626261
weight_status_cdc	Rothia_aeria	underweight	0.0105839	0.00534537	236	120	0.0491311	0.626261
weight_status_cdc	Granulicatella_elegans	underweight	-0.0196372	0.0101457	236	201	0.0543949	0.665291
sample_age_days	Neisseria_macacae	sample_age_days	-0.000991868	0.000518803	236	37	0.0573856	0.684323
solid_foods_start_age	Actinomyces_johnsonii	solid_foods_start_age	0.00127314	0.000692182	236	26	0.0674124	0.687577
weight_status_cdc	Actinomyces_odontolyticus	obese	-0.00297902	0.0015811	236	80	0.0610563	0.687577
sample_age_days	Actinomyces_odontolyticus	sample_age_days	-0.000912013	0.000492531	236	80	0.0656064	0.687577
bbymale	Abiotrophia_sp_HMSC24B09	Female	-0.00341145	0.00185703	236	130	0.0677487	0.687577
maternal_bmi	Streptococcus_mitis	maternal_bmi	-0.0145579	0.00785226	236	234	0.0652756	0.687577
gestage_all	Streptococcus_oralis	gestage_all	-0.00443102	0.002367	236	225	0.0627274	0.687577
maternal_bmi	Streptococcus_oralis	maternal_bmi	0.00448539	0.00242411	236	225	0.065803	0.687577
gestage_all	Fusobacterium_periodonticum	gestage_all	0.00111186	0.000610126	236	96	0.0699589	0.695216
maternal_bmi	Corynebacterium_durum	maternal_bmi	0.000742404	0.000423337	236	34	0.0810785	0.70395
weight_status_cdc	Capnocytophaga_sputigena	overweight	0.00130201	0.000729118	236	36	0.0757204	0.70395
bbymale	Gemella_haemolysans	Female	0.018147	0.0103916	236	233	0.0823566	0.70395
sample_age_days	Abiotrophia_sp_HMSC24B09	sample_age_days	-0.00163548	0.000941946	236	130	0.0841199	0.70395
sample_age_days	Granulicatella_elegans	sample_age_days	0.00386246	0.00215494	236	201	0.0746477	0.70395
weight_status_cdc	Streptococcus_infantis	obese	-0.00916441	0.00525986	236	203	0.0830522	0.70395
weight_status_cdc	Veillonella_dispar	overweight	-0.00349081	0.00199662	236	115	0.0819996	0.70395
bbymale	Lautropia_mirabilis	Female	-0.00587949	0.00332418	236	164	0.0785309	0.70395
maternal_bmi	Haemophilus_parainfluenzae	maternal_bmi	0.00210804	0.00118547	236	210	0.0769477	0.70395
weight_status_cdc	Actinomyces_graevenitzii	overweight	-0.00228691	0.0013443	236	38	0.0905263	0.707886
gestage_all	Streptococcus_infantis	gestage_all	0.00281052	0.00163915	236	203	0.0880285	0.707886
deliverytype	Streptococcus_oralis	C-section	-0.00915478	0.00538121	236	225	0.090515	0.707886
solid_foods_start_age	Neisseria_macacae	solid_foods_start_age	0.000916559	0.000531706	236	37	0.0863525	0.707886
weight_status_cdc	Actinomyces_naeslundii	overweight	0.00420155	0.00256437	236	62	0.102969	0.722298
sample_age_days	Porphyromonas_somerae	sample_age_days	-0.000776043	0.000462658	236	79	0.0950999	0.722298
gestage_all	Porphyromonas_somerae	gestage_all	0.000758791	0.000462839	236	79	0.102762	0.722298
solid_foods_start_age	Prevotella_histicola	solid_foods_start_age	-0.000951711	0.000577381	236	25	0.100922	0.722298
weight_status_cdc	Prevotella_melaninogenica	overweight	-0.00445749	0.00269429	236	101	0.0996761	0.722298
sample_age_days	Streptococcus_parasanguinis	sample_age_days	-0.00286597	0.00171896	236	160	0.0970917	0.722298
sample_age_days	Streptococcus_pneumoniae	sample_age_days	0.000717787	0.000430962	236	58	0.0974351	0.722298
maternal_bmi	Neisseria_mucosa	maternal_bmi	0.00130335	0.000808997	236	44	0.108807	0.752188
weight_status_cdc	Gemella_sanguinis	overweight	-0.00575534	0.00361411	236	207	0.112926	0.75867
sample_age_days	Streptococcus_salivarius	sample_age_days	-0.00558911	0.00350796	236	191	0.112746	0.75867
deliverytype	Actinomyces_naeslundii	C-section	-0.00325195	0.00207678	236	62	0.119027	0.764396
maternal_bmi	Actinomyces_oris	maternal_bmi	0.00180072	0.00115864	236	93	0.121791	0.764396
weight_status_cdc	Streptococcus_pneumoniae	underweight	-0.0031675	0.00202901	236	58	0.120146	0.764396
weight_status_cdc	Streptococcus_pseudopneumoniae	underweight	-0.00317084	0.00203824	236	64	0.121432	0.764396
deliverytype	Veillonella_atypica	C-section	0.0017267	0.00109915	236	52	0.117842	0.764396
weight_status_cdc	Veillonella_infantium	overweight	-0.00135325	0.000875772	236	74	0.123942	0.767798
sample_age_days	Gemella_haemolysans	sample_age_days	0.00798938	0.00527096	236	233	0.131231	0.782464
weight_status_cdc	Veillonella_atypica	overweight	-0.00207014	0.00135721	236	52	0.128831	0.782464
weight_status_cdc	Haemophilus_paraphrohaemolyticus	overweight	0.000908374	0.000598964	236	24	0.131019	0.782464
maternal_bmi	Actinomyces_johnsonii	maternal_bmi	0.000989393	0.000691949	236	26	0.154381	0.790258
maternal_bmi	Actinomyces_naeslundii	maternal_bmi	0.00133204	0.00093554	236	62	0.156121	0.790258
weight_status_cdc	Actinomyces_odontolyticus	overweight	-0.00206137	0.00138317	236	80	0.137781	0.790258
deliverytype	Rothia_dentocariosa	C-section	-0.00419303	0.00292255	236	94	0.152995	0.790258
gestage_all	Rothia_mucilaginosa	gestage_all	0.00537686	0.00381587	236	218	0.16043	0.790258
weight_status_cdc	Capnocytophaga_sputigena	obese	0.00124018	0.000833454	236	36	0.138392	0.790258
weight_status_cdc	Abiotrophia_defectiva	overweight	0.00180466	0.0012397	236	63	0.147101	0.790258
bbymale	Abiotrophia_defectiva	Female	-0.0012063	0.000870295	236	63	0.167329	0.790258
maternal_bmi	Abiotrophia_defectiva	maternal_bmi	0.000644584	0.000452269	236	63	0.155717	0.790258
solid_foods_start_age	Streptococcus_parasanguinis	solid_foods_start_age	-0.00244685	0.00176172	236	160	0.166473	0.790258
weight_status_cdc	Streptococcus_salivarius	overweight	-0.0142508	0.00985138	236	191	0.149644	0.790258
weight_status_cdc	Streptococcus_sp_M334	obese	0.00445914	0.00317977	236	41	0.162426	0.790258
sample_age_days	Streptococcus_sp_M334	sample_age_days	0.00141708	0.000990535	236	41	0.154164	0.790258
sample_age_days	Veillonella_atypica	sample_age_days	-0.000671186	0.000483286	236	52	0.166504	0.790258
sample_age_days	Veillonella_infantium	sample_age_days	-0.000451258	0.000311853	236	74	0.149521	0.790258
bbymale	Neisseria_macacae	Female	-0.00150474	0.00102281	236	37	0.142878	0.790258
gestage_all	Neisseria_mucosa	gestage_all	-0.00112418	0.000789939	236	44	0.156322	0.790258
sample_age_days	Haemophilus_haemolyticus	sample_age_days	0.000982349	0.000698711	236	125	0.161357	0.790258
gestage_all	Haemophilus_parahaemolyticus	gestage_all	0.00189393	0.00126516	236	67	0.136037	0.790258
weight_status_cdc	Haemophilus_sputorum	underweight	-0.0068675	0.00492652	236	101	0.164933	0.790258
weight_status_cdc	Haemophilus_sputorum	obese	-0.00488562	0.00335908	236	101	0.147455	0.790258
solid_foods_start_age	Neisseria_mucosa	solid_foods_start_age	0.00111709	0.000809269	236	44	0.169079	0.790692
maternal_bmi	Rothia_aeria	maternal_bmi	-0.00159608	0.00116321	236	120	0.17162	0.792089
weight_status_cdc	Rothia_mucilaginosa	overweight	-0.0146611	0.0107119	236	218	0.172699	0.792089
bbymale	Actinomyces_massiliensis	Female	0.00164144	0.00122076	236	31	0.180338	0.813995
weight_status_cdc	Abiotrophia_defectiva	underweight	0.00278009	0.00207835	236	63	0.182594	0.813995
weight_status_cdc	Streptococcus_salivarius	underweight	0.0221386	0.0165158	236	191	0.181684	0.813995
weight_status_cdc	Streptococcus_sp_F0442	overweight	0.00101479	0.000765282	236	45	0.186402	0.821773
weight_status_cdc	Streptococcus_sp_M334	overweight	0.00367705	0.00278171	236	41	0.187785	0.821773
solid_foods_start_age	Actinomyces_oris	solid_foods_start_age	0.00148916	0.00115903	236	93	0.200398	0.826388
weight_status_cdc	Actinomyces_sp_ICM47	overweight	-0.00309409	0.00240031	236	63	0.198937	0.826388
weight_status_cdc	Porphyromonas_somerae	overweight	-0.00167207	0.00129928	236	79	0.199671	0.826388
maternal_bmi	Abiotrophia_sp_HMSC24B09	maternal_bmi	0.00125658	0.00096505	236	130	0.194447	0.826388
solid_foods_start_age	Veillonella_atypica	solid_foods_start_age	-0.000632029	0.000495307	236	52	0.203484	0.826388
weight_status_cdc	Veillonella_dispar	obese	-0.00291547	0.00228233	236	115	0.203001	0.826388
deliverytype	Veillonella_parvula	C-section	-0.00394583	0.00301964	236	71	0.192869	0.826388
gestage_all	Neisseria_flavescens	gestage_all	0.00504808	0.00392656	236	206	0.200123	0.826388
weight_status_cdc	Neisseria_mucosa	overweight	0.00282367	0.00221751	236	44	0.204432	0.826388
deliverytype	Abiotrophia_defectiva	C-section	-0.00126921	0.00100398	236	63	0.2077	0.827853
maternal_bmi	Haemophilus_sputorum	maternal_bmi	-0.00135358	0.00107206	236	101	0.208265	0.827853
weight_status_cdc	Streptococcus_pneumoniae	obese	0.00173001	0.00138345	236	58	0.212639	0.831383
sample_age_days	Neisseria_subflava	sample_age_days	0.00061244	0.000488345	236	29	0.211325	0.831383
weight_status_cdc	Actinomyces_johnsonii	underweight	0.00380012	0.00317977	236	26	0.233524	0.833593
deliverytype	Corynebacterium_matruchotii	C-section	-0.00204382	0.00168449	236	42	0.226499	0.833593
deliverytype	Porphyromonas_somerae	C-section	0.00127092	0.00105223	236	79	0.228598	0.833593
weight_status_cdc	Prevotella_histicola	overweight	-0.00195094	0.0015821	236	25	0.219034	0.833593
sample_age_days	Prevotella_melaninogenica	sample_age_days	-0.00116382	0.000959407	236	101	0.226597	0.833593
weight_status_cdc	Gemella_haemolysans	underweight	-0.030435	0.0248162	236	233	0.221543	0.833593
sample_age_days	Streptococcus_australis	sample_age_days	0.000660619	0.000532581	236	80	0.216337	0.833593
maternal_bmi	Streptococcus_australis	maternal_bmi	-0.000656202	0.000545643	236	80	0.230604	0.833593
bbymale	Streptococcus_sanguinis	Female	-0.00855347	0.00696756	236	201	0.221095	0.833593
weight_status_cdc	Streptococcus_sp_F0442	obese	-0.001044	0.000874793	236	45	0.234175	0.833593
maternal_bmi	Neisseria_cinerea	maternal_bmi	-0.00132056	0.00110009	236	49	0.231458	0.833593
bbymale	Haemophilus_sputorum	Female	0.00247685	0.00206295	236	101	0.231371	0.833593
solid_foods_start_age	Abiotrophia_defectiva	solid_foods_start_age	0.000528955	0.000452422	236	63	0.243787	0.861382
weight_status_cdc	Neisseria_flavescens	underweight	0.0214881	0.0184794	236	206	0.246348	0.864029
bbymale	Rothia_dentocariosa	Female	-0.00287789	0.0025334	236	94	0.257381	0.872447
bbymale	Rothia_mucilaginosa	Female	-0.00863368	0.00751997	236	218	0.252356	0.872447
maternal_bmi	Capnocytophaga_sputigena	maternal_bmi	0.000303025	0.000265999	236	36	0.25604	0.872447
gestage_all	Abiotrophia_sp_HMSC24B09	gestage_all	-0.0010693	0.000942316	236	130	0.257893	0.872447
weight_status_cdc	Streptococcus_oralis	underweight	0.0126836	0.0111397	236	225	0.256291	0.872447
maternal_bmi	Streptococcus_sp_A12	maternal_bmi	-0.000692935	0.000615174	236	42	0.2614	0.878083
weight_status_cdc	Actinomyces_oris	overweight	0.00348288	0.00317589	236	93	0.274163	0.879209
sample_age_days	Prevotella_histicola	sample_age_days	-0.000625198	0.000563369	236	25	0.268495	0.879209
sample_age_days	Abiotrophia_defectiva	sample_age_days	-0.000488822	0.000441442	236	63	0.269536	0.879209
deliverytype	Streptococcus_pneumoniae	C-section	0.00107382	0.000980146	236	58	0.274638	0.879209
solid_foods_start_age	Streptococcus_sp_M334	solid_foods_start_age	-0.00111615	0.00101517	236	41	0.272939	0.879209
weight_status_cdc	Veillonella_atypica	underweight	-0.00251718	0.00227536	236	52	0.269989	0.879209
weight_status_cdc	Neisseria_sicca	obese	0.0081142	0.00727387	236	198	0.266019	0.879209
solid_foods_start_age	Actinomyces_odontolyticus	solid_foods_start_age	0.00055054	0.000504781	236	80	0.276794	0.880204
maternal_bmi	Actinomyces_sp_ICM47	maternal_bmi	-0.000940909	0.000875688	236	63	0.283956	0.897001
deliverytype	Actinomyces_sp_ICM47	C-section	0.00206035	0.00194392	236	63	0.290523	0.905748
bbymale	Neisseria_flavescens	Female	0.00821745	0.00773811	236	206	0.289594	0.905748
solid_foods_start_age	Actinomyces_graevenitzii	solid_foods_start_age	-0.000340347	0.000490596	236	38	0.488683	0.910161
weight_status_cdc	Actinomyces_graevenitzii	obese	-0.00136859	0.00153667	236	38	0.374247	0.910161
weight_status_cdc	Actinomyces_johnsonii	obese	0.0014223	0.00216808	236	26	0.512599	0.910161
sample_age_days	Actinomyces_johnsonii	sample_age_days	-0.000701287	0.000675383	236	26	0.300411	0.910161
weight_status_cdc	Actinomyces_massiliensis	overweight	-0.0016427	0.00173891	236	31	0.346014	0.910161
solid_foods_start_age	Actinomyces_naeslundii	solid_foods_start_age	0.000831526	0.000935855	236	62	0.375373	0.910161
bbymale	Actinomyces_odontolyticus	Female	-0.00075165	0.000971016	236	80	0.439832	0.910161
maternal_bmi	Actinomyces_odontolyticus	maternal_bmi	0.00044166	0.000504611	236	80	0.382533	0.910161
weight_status_cdc	Actinomyces_oris	underweight	0.00466498	0.00532438	236	93	0.38204	0.910161
weight_status_cdc	Actinomyces_oris	obese	-0.00236697	0.00363036	236	93	0.515185	0.910161
bbymale	Actinomyces_oris	Female	-0.00178175	0.00222955	236	93	0.425189	0.910161
gestage_all	Actinomyces_oris	gestage_all	-0.000868941	0.00113134	236	93	0.443394	0.910161
bbymale	Actinomyces_sp_ICM47	Female	-0.00125023	0.00168507	236	63	0.459028	0.910161
sample_age_days	Actinomyces_sp_ICM47	sample_age_days	-0.000651328	0.000854724	236	63	0.446975	0.910161
gestage_all	Corynebacterium_durum	gestage_all	-0.000286567	0.000413364	236	34	0.488987	0.910161
solid_foods_start_age	Rothia_aeria	solid_foods_start_age	-0.00100107	0.0011636	236	120	0.390681	0.910161
weight_status_cdc	Rothia_aeria	overweight	0.00245323	0.00318841	236	120	0.44259	0.910161
deliverytype	Rothia_aeria	C-section	-0.00185756	0.00258217	236	120	0.47278	0.910161
gestage_all	Rothia_aeria	gestage_all	-0.00075048	0.0011358	236	120	0.509566	0.910161
solid_foods_start_age	Rothia_dentocariosa	solid_foods_start_age	-0.000908295	0.00131698	236	94	0.49123	0.910161
maternal_bmi	Rothia_dentocariosa	maternal_bmi	0.00126124	0.00131654	236	94	0.339268	0.910161
weight_status_cdc	Rothia_mucilaginosa	obese	-0.0118734	0.0122447	236	218	0.33343	0.910161
sample_age_days	Rothia_mucilaginosa	sample_age_days	-0.00277674	0.00381438	236	218	0.467521	0.910161
maternal_bmi	Rothia_mucilaginosa	maternal_bmi	0.0030489	0.00390793	236	218	0.436245	0.910161
weight_status_cdc	Porphyromonas_somerae	underweight	0.00156769	0.00217824	236	79	0.472582	0.910161
gestage_all	Prevotella_histicola	gestage_all	0.000432845	0.00056359	236	25	0.443422	0.910161
maternal_bmi	Prevotella_histicola	maternal_bmi	-0.000575459	0.000577187	236	25	0.320016	0.910161
solid_foods_start_age	Prevotella_melaninogenica	solid_foods_start_age	-0.000994549	0.000983269	236	101	0.313064	0.910161
weight_status_cdc	Prevotella_melaninogenica	obese	-0.00289009	0.00307984	236	101	0.349224	0.910161
deliverytype	Prevotella_melaninogenica	C-section	0.00145566	0.002182	236	101	0.505495	0.910161
maternal_bmi	Prevotella_melaninogenica	maternal_bmi	-0.000758878	0.000982939	236	101	0.441034	0.910161
bbymale	Capnocytophaga_sputigena	Female	0.000446146	0.000511857	236	36	0.384504	0.910161
deliverytype	Capnocytophaga_sputigena	C-section	-0.000494168	0.000590483	236	36	0.403697	0.910161
gestage_all	Capnocytophaga_sputigena	gestage_all	-0.000251887	0.000259733	236	36	0.333369	0.910161
solid_foods_start_age	Gemella_haemolysans	solid_foods_start_age	0.00369568	0.00540206	236	233	0.494722	0.910161
weight_status_cdc	Gemella_haemolysans	overweight	0.0103012	0.0148024	236	233	0.487326	0.910161
weight_status_cdc	Gemella_haemolysans	obese	0.0123874	0.0169206	236	233	0.465005	0.910161
deliverytype	Gemella_haemolysans	C-section	0.00841177	0.0119878	236	233	0.483721	0.910161
bbymale	Gemella_morbillorum	Female	-0.00043515	0.000519286	236	30	0.403086	0.910161
deliverytype	Gemella_morbillorum	C-section	0.000413076	0.000599053	236	30	0.491311	0.910161
gestage_all	Gemella_morbillorum	gestage_all	-0.000242498	0.000263502	236	30	0.358577	0.910161
weight_status_cdc	Gemella_sanguinis	obese	-0.00331942	0.00413129	236	207	0.422688	0.910161
gestage_all	Abiotrophia_defectiva	gestage_all	-0.000457158	0.000441615	236	63	0.30188	0.910161
solid_foods_start_age	Abiotrophia_sp_HMSC24B09	solid_foods_start_age	0.000793457	0.000965375	236	130	0.412144	0.910161
weight_status_cdc	Abiotrophia_sp_HMSC24B09	underweight	0.00392559	0.00443477	236	130	0.377164	0.910161
bbymale	Granulicatella_elegans	Female	0.00411941	0.00424843	236	201	0.33345	0.910161
weight_status_cdc	Streptococcus_australis	underweight	-0.00193361	0.00250744	236	80	0.441566	0.910161
weight_status_cdc	Streptococcus_australis	obese	0.00148172	0.00170966	236	80	0.387204	0.910161
solid_foods_start_age	Streptococcus_cristatus	solid_foods_start_age	0.000658386	0.000706036	236	58	0.352244	0.910161
weight_status_cdc	Streptococcus_cristatus	underweight	0.002642	0.00324341	236	58	0.416325	0.910161
weight_status_cdc	Streptococcus_cristatus	overweight	-0.00140848	0.00193464	236	58	0.46748	0.910161
deliverytype	Streptococcus_cristatus	C-section	-0.00161103	0.00156678	236	58	0.305131	0.910161
maternal_bmi	Streptococcus_cristatus	maternal_bmi	0.000505872	0.000705799	236	58	0.474408	0.910161
weight_status_cdc	Streptococcus_infantis	overweight	-0.00397512	0.00460141	236	203	0.388725	0.910161
bbymale	Streptococcus_infantis	Female	0.00321728	0.00323029	236	203	0.320517	0.910161
solid_foods_start_age	Streptococcus_mitis	solid_foods_start_age	-0.00512247	0.0078549	236	234	0.515093	0.910161
weight_status_cdc	Streptococcus_mitis	obese	0.0194136	0.0246035	236	234	0.431051	0.910161
bbymale	Streptococcus_mitis	Female	0.0151285	0.01511	236	234	0.317979	0.910161
solid_foods_start_age	Streptococcus_oralis	solid_foods_start_age	0.00161361	0.00242492	236	225	0.506577	0.910161
weight_status_cdc	Streptococcus_oralis	overweight	0.00434933	0.00664462	236	225	0.513532	0.910161
weight_status_cdc	Streptococcus_parasanguinis	obese	-0.00403387	0.00551814	236	160	0.465658	0.910161
bbymale	Streptococcus_parasanguinis	Female	-0.00346788	0.00338891	236	160	0.307452	0.910161
gestage_all	Streptococcus_parasanguinis	gestage_all	0.00155665	0.00171964	236	160	0.366485	0.910161
maternal_bmi	Streptococcus_parasanguinis	maternal_bmi	0.00120034	0.00176113	236	160	0.496329	0.910161
gestage_all	Streptococcus_pneumoniae	gestage_all	-0.000339732	0.000431131	236	58	0.431667	0.910161
solid_foods_start_age	Streptococcus_pseudopneumoniae	solid_foods_start_age	0.00035898	0.00044369	236	64	0.419472	0.910161
maternal_bmi	Streptococcus_pseudopneumoniae	maternal_bmi	-0.0003124	0.000443541	236	64	0.48208	0.910161
gestage_all	Streptococcus_salivarius	gestage_all	0.00357398	0.00350934	236	191	0.309761	0.910161
maternal_bmi	Streptococcus_salivarius	maternal_bmi	0.00248278	0.00359401	236	191	0.490518	0.910161
sample_age_days	Streptococcus_sanguinis	sample_age_days	-0.00242882	0.00353417	236	201	0.492761	0.910161
deliverytype	Streptococcus_sanguinis	C-section	-0.00617456	0.00803784	236	201	0.44332	0.910161
gestage_all	Streptococcus_sanguinis	gestage_all	-0.00334779	0.00353556	236	201	0.344884	0.910161
bbymale	Streptococcus_sp_A12	Female	0.000896303	0.00118377	236	42	0.449882	0.910161
weight_status_cdc	Streptococcus_sp_F0442	underweight	0.00129915	0.00128299	236	45	0.312529	0.910161
sample_age_days	Streptococcus_sp_F0442	sample_age_days	0.0002441	0.000272508	236	45	0.371506	0.910161
gestage_all	Streptococcus_sp_M334	gestage_all	-0.000729653	0.000990923	236	41	0.462425	0.910161
maternal_bmi	Streptococcus_sp_M334	maternal_bmi	-0.000970865	0.00101483	236	41	0.339933	0.910161
weight_status_cdc	Veillonella_atypica	obese	-0.00117222	0.00155142	236	52	0.450828	0.910161
maternal_bmi	Veillonella_atypica	maternal_bmi	-0.00033252	0.00049514	236	52	0.502666	0.910161
solid_foods_start_age	Veillonella_dispar	solid_foods_start_age	-0.000542605	0.000728656	236	115	0.457384	0.910161
sample_age_days	Veillonella_dispar	sample_age_days	-0.000632107	0.000710972	236	115	0.375076	0.910161
maternal_bmi	Veillonella_dispar	maternal_bmi	0.000766093	0.000728411	236	115	0.294244	0.910161
weight_status_cdc	Veillonella_infantium	obese	-0.000661938	0.00100109	236	74	0.509268	0.910161
maternal_bmi	Veillonella_infantium	maternal_bmi	0.00029733	0.000319502	236	74	0.353226	0.910161
solid_foods_start_age	Veillonella_parvula	solid_foods_start_age	0.00134705	0.00136073	236	71	0.323447	0.910161
weight_status_cdc	Veillonella_parvula	obese	-0.00339505	0.00426215	236	71	0.426692	0.910161
bbymale	Veillonella_parvula	Female	-0.00250589	0.00261756	236	71	0.339599	0.910161
sample_age_days	Veillonella_parvula	sample_age_days	-0.00112169	0.00132771	236	71	0.399256	0.910161
weight_status_cdc	Fusobacterium_periodonticum	overweight	-0.00120783	0.00171274	236	96	0.481539	0.910161
maternal_bmi	Fusobacterium_periodonticum	maternal_bmi	-0.000416768	0.000624846	236	96	0.505577	0.910161
weight_status_cdc	Neisseria_cinerea	underweight	0.00496395	0.00505532	236	49	0.327371	0.910161
deliverytype	Neisseria_cinerea	C-section	-0.00164949	0.00244205	236	49	0.5002	0.910161
maternal_bmi	Neisseria_flavescens	maternal_bmi	0.00292204	0.00402129	236	206	0.468331	0.910161
deliverytype	Neisseria_macacae	C-section	-0.000834975	0.00117992	236	37	0.480019	0.910161
gestage_all	Neisseria_macacae	gestage_all	0.000361239	0.000519006	236	37	0.487257	0.910161
maternal_bmi	Neisseria_macacae	maternal_bmi	0.000485094	0.000531528	236	37	0.362576	0.910161
weight_status_cdc	Neisseria_mucosa	underweight	0.003414	0.00371765	236	44	0.359602	0.910161
sample_age_days	Neisseria_mucosa	sample_age_days	-0.000819232	0.000789629	236	44	0.300813	0.910161
deliverytype	Neisseria_mucosa	C-section	-0.00148338	0.00179587	236	44	0.409831	0.910161
weight_status_cdc	Neisseria_sicca	underweight	0.00775792	0.010668	236	198	0.467983	0.910161
weight_status_cdc	Neisseria_sicca	overweight	0.00588929	0.00636329	236	198	0.355863	0.910161
weight_status_cdc	Neisseria_sp_oral_taxon_014	underweight	-0.00405642	0.00573933	236	31	0.480563	0.910161
weight_status_cdc	Neisseria_sp_oral_taxon_014	overweight	0.00274105	0.0034234	236	31	0.424306	0.910161
sample_age_days	Neisseria_sp_oral_taxon_014	sample_age_days	-0.0010174	0.00121904	236	31	0.404982	0.910161
maternal_bmi	Neisseria_sp_oral_taxon_014	maternal_bmi	-0.00108734	0.00124894	236	31	0.385051	0.910161
weight_status_cdc	Neisseria_subflava	underweight	-0.0021903	0.00229917	236	29	0.341966	0.910161
weight_status_cdc	Neisseria_subflava	overweight	0.000982271	0.00137141	236	29	0.474709	0.910161
gestage_all	Neisseria_subflava	gestage_all	0.000323397	0.000488537	236	29	0.508783	0.910161
deliverytype	Haemophilus_parahaemolyticus	C-section	0.00234328	0.00287624	236	67	0.416252	0.910161
weight_status_cdc	Haemophilus_parainfluenzae	overweight	0.00256385	0.00324943	236	210	0.431076	0.910161
gestage_all	Haemophilus_parainfluenzae	gestage_all	-0.00101926	0.00115754	236	210	0.379668	0.910161
weight_status_cdc	Haemophilus_paraphrohaemolyticus	obese	0.00055714	0.000684675	236	24	0.416808	0.910161
bbymale	Haemophilus_paraphrohaemolyticus	Female	0.000385753	0.000420486	236	24	0.360085	0.910161
gestage_all	Haemophilus_paraphrohaemolyticus	gestage_all	0.000206868	0.000213368	236	24	0.333497	0.910161
maternal_bmi	Haemophilus_paraphrohaemolyticus	maternal_bmi	0.000204992	0.000218516	236	24	0.349365	0.910161
solid_foods_start_age	Haemophilus_sputorum	solid_foods_start_age	-0.000764635	0.00107242	236	101	0.476712	0.910161
deliverytype	Haemophilus_sputorum	C-section	0.00182934	0.00237983	236	101	0.443025	0.910161
maternal_bmi	Haemophilus_parahaemolyticus	maternal_bmi	0.000824507	0.00129568	236	67	0.525305	0.924615
bbymale	Corynebacterium_matruchotii	Female	-0.00092055	0.00146019	236	42	0.529162	0.927979
weight_status_cdc	Actinomyces_graevenitzii	underweight	-0.00138056	0.00225372	236	38	0.540885	0.935826
weight_status_cdc	Actinomyces_johnsonii	overweight	0.00115782	0.00189667	236	26	0.542286	0.935826
solid_foods_start_age	Streptococcus_salivarius	solid_foods_start_age	-0.00218558	0.00359521	236	191	0.543963	0.935826
solid_foods_start_age	Streptococcus_sp_F0442	solid_foods_start_age	-0.000167522	0.000279286	236	45	0.549332	0.935826
bbymale	Streptococcus_sp_F0442	Female	-0.000323511	0.000537245	236	45	0.547774	0.935826
gestage_all	Neisseria_sicca	gestage_all	-0.00136306	0.00226678	236	198	0.548338	0.935826
weight_status_cdc	Haemophilus_haemolyticus	underweight	0.00201396	0.0032896	236	125	0.541115	0.935826
weight_status_cdc	Haemophilus_parainfluenzae	underweight	0.00328024	0.00544766	236	210	0.547793	0.935826
deliverytype	Actinomyces_massiliensis	C-section	-0.000828441	0.00140827	236	31	0.557045	0.938906
bbymale	Prevotella_histicola	Female	-0.000658379	0.00111067	236	25	0.554029	0.938906
weight_status_cdc	Neisseria_flavescens	obese	-0.00741716	0.0125999	236	206	0.556777	0.938906
sample_age_days	Actinomyces_graevenitzii	sample_age_days	0.000226297	0.00047869	236	38	0.636934	0.941612
deliverytype	Actinomyces_johnsonii	C-section	0.000637821	0.00153604	236	26	0.678431	0.941612
solid_foods_start_age	Actinomyces_massiliensis	solid_foods_start_age	0.000238075	0.000634608	236	31	0.707962	0.941612
gestage_all	Actinomyces_massiliensis	gestage_all	-0.000316267	0.00061945	236	31	0.610245	0.941612
bbymale	Actinomyces_naeslundii	Female	-0.001018	0.00180024	236	62	0.572409	0.941612
sample_age_days	Actinomyces_naeslundii	sample_age_days	-0.000362253	0.000913143	236	62	0.692022	0.941612
sample_age_days	Actinomyces_oris	sample_age_days	-0.000486659	0.0011309	236	93	0.667439	0.941612
weight_status_cdc	Actinomyces_sp_ICM47	obese	0.00148928	0.00274379	236	63	0.587909	0.941612
bbymale	Corynebacterium_durum	Female	0.000457152	0.000814621	236	34	0.575327	0.941612
weight_status_cdc	Corynebacterium_matruchotii	underweight	-0.00166031	0.00348708	236	42	0.634521	0.941612
weight_status_cdc	Corynebacterium_matruchotii	overweight	0.00100639	0.00207998	236	42	0.629047	0.941612
sample_age_days	Corynebacterium_matruchotii	sample_age_days	0.000282476	0.000740656	236	42	0.703338	0.941612
weight_status_cdc	Rothia_aeria	obese	-0.00163299	0.00364467	236	120	0.654624	0.941612
sample_age_days	Rothia_aeria	sample_age_days	-0.000527326	0.00113536	236	120	0.642846	0.941612
gestage_all	Rothia_dentocariosa	gestage_all	0.000614697	0.00128553	236	94	0.633075	0.941612
deliverytype	Rothia_mucilaginosa	C-section	-0.00409035	0.00867511	236	218	0.637816	0.941612
weight_status_cdc	Gemella_morbillorum	overweight	-0.000413158	0.0007397	236	30	0.577121	0.941612
solid_foods_start_age	Gemella_sanguinis	solid_foods_start_age	-0.00055662	0.00131895	236	207	0.673485	0.941612
sample_age_days	Gemella_sanguinis	sample_age_days	0.000533455	0.00128694	236	207	0.678961	0.941612
weight_status_cdc	Abiotrophia_sp_HMSC24B09	obese	-0.00161117	0.00302379	236	130	0.594767	0.941612
deliverytype	Abiotrophia_sp_HMSC24B09	C-section	-0.00110481	0.00214229	236	130	0.606646	0.941612
weight_status_cdc	Granulicatella_elegans	overweight	0.00226657	0.00605169	236	201	0.70842	0.941612
gestage_all	Granulicatella_elegans	gestage_all	0.000994455	0.00215578	236	201	0.645108	0.941612
solid_foods_start_age	Streptococcus_australis	solid_foods_start_age	-0.00027162	0.000545827	236	80	0.619314	0.941612
weight_status_cdc	Streptococcus_australis	overweight	-0.000584841	0.00149564	236	80	0.696208	0.941612
deliverytype	Streptococcus_australis	C-section	0.000470146	0.00121126	236	80	0.698337	0.941612
bbymale	Streptococcus_cristatus	Female	0.000752828	0.00135816	236	58	0.580018	0.941612
sample_age_days	Streptococcus_cristatus	sample_age_days	-0.00037347	0.000688902	236	58	0.588362	0.941612
deliverytype	Streptococcus_infantis	C-section	0.00175358	0.00372649	236	203	0.63848	0.941612
gestage_all	Streptococcus_mitis	gestage_all	-0.00318853	0.00766728	236	234	0.677975	0.941612
solid_foods_start_age	Streptococcus_pneumoniae	solid_foods_start_age	-0.000198158	0.000441681	236	58	0.654194	0.941612
maternal_bmi	Streptococcus_pneumoniae	maternal_bmi	0.00024247	0.000441533	236	58	0.583537	0.941612
gestage_all	Streptococcus_pseudopneumoniae	gestage_all	0.000233483	0.000433092	236	64	0.590438	0.941612
bbymale	Streptococcus_salivarius	Female	-0.00336326	0.00691589	236	191	0.627302	0.941612
solid_foods_start_age	Streptococcus_sanguinis	solid_foods_start_age	0.00188717	0.00362208	236	201	0.602954	0.941612
weight_status_cdc	Streptococcus_sanguinis	underweight	-0.00856069	0.0166392	236	201	0.607502	0.941612
maternal_bmi	Streptococcus_sanguinis	maternal_bmi	0.00161311	0.00362086	236	201	0.656457	0.941612
weight_status_cdc	Streptococcus_sp_A12	underweight	-0.00149919	0.00282696	236	42	0.596503	0.941612
weight_status_cdc	Streptococcus_sp_A12	overweight	-0.00087349	0.00168623	236	42	0.605045	0.941612
weight_status_cdc	Streptococcus_sp_A12	obese	-0.000740601	0.00192752	236	42	0.701238	0.941612
sample_age_days	Streptococcus_sp_A12	sample_age_days	-0.000235266	0.000600446	236	42	0.695626	0.941612
deliverytype	Streptococcus_sp_F0442	C-section	-0.000251251	0.000619771	236	45	0.68564	0.941612
gestage_all	Streptococcus_sp_F0442	gestage_all	0.000107928	0.000272615	236	45	0.692619	0.941612
bbymale	Streptococcus_sp_M334	Female	0.00105626	0.00195282	236	41	0.589212	0.941612
weight_status_cdc	Veillonella_dispar	underweight	-0.00125253	0.00334732	236	115	0.708677	0.941612
gestage_all	Veillonella_dispar	gestage_all	0.000276036	0.000711251	236	115	0.698373	0.941612
bbymale	Veillonella_infantium	Female	-0.000345479	0.000614812	236	74	0.574822	0.941612
gestage_all	Veillonella_infantium	gestage_all	0.000158343	0.000311975	236	74	0.612351	0.941612
weight_status_cdc	Veillonella_parvula	underweight	-0.00286322	0.00625098	236	71	0.647439	0.941612
solid_foods_start_age	Fusobacterium_periodonticum	solid_foods_start_age	-0.000356697	0.000625056	236	96	0.568895	0.941612
weight_status_cdc	Fusobacterium_periodonticum	underweight	-0.0010833	0.0028714	236	96	0.706389	0.941612
solid_foods_start_age	Neisseria_cinerea	solid_foods_start_age	-0.000464863	0.00110046	236	49	0.673186	0.941612
weight_status_cdc	Neisseria_cinerea	overweight	0.00131984	0.0030154	236	49	0.662095	0.941612
bbymale	Neisseria_cinerea	Female	-0.00121758	0.00211688	236	49	0.565846	0.941612
sample_age_days	Neisseria_cinerea	sample_age_days	0.000452808	0.00107375	236	49	0.673711	0.941612
gestage_all	Neisseria_cinerea	gestage_all	-0.000476951	0.00107417	236	49	0.65753	0.941612
weight_status_cdc	Neisseria_flavescens	overweight	0.0044551	0.0110226	236	206	0.686531	0.941612
weight_status_cdc	Neisseria_macacae	obese	0.000933457	0.00166544	236	37	0.5758	0.941612
weight_status_cdc	Neisseria_mucosa	obese	-0.00143088	0.00253483	236	44	0.573082	0.941612
solid_foods_start_age	Neisseria_sicca	solid_foods_start_age	0.00125609	0.00232225	236	198	0.589209	0.941612
maternal_bmi	Neisseria_sicca	maternal_bmi	0.00103437	0.00232147	236	198	0.656413	0.941612
deliverytype	Neisseria_sp_oral_taxon_014	C-section	-0.00107848	0.00277248	236	31	0.697711	0.941612
gestage_all	Neisseria_sp_oral_taxon_014	gestage_all	-0.000484235	0.00121951	236	31	0.691755	0.941612
weight_status_cdc	Neisseria_subflava	obese	-0.000832895	0.00156766	236	29	0.595827	0.941612
maternal_bmi	Neisseria_subflava	maternal_bmi	0.000256727	0.000500323	236	29	0.608455	0.941612
solid_foods_start_age	Haemophilus_haemolyticus	solid_foods_start_age	0.000305029	0.000716089	236	125	0.670611	0.941612
deliverytype	Haemophilus_haemolyticus	C-section	0.000769347	0.00158909	236	125	0.628837	0.941612
gestage_all	Haemophilus_haemolyticus	gestage_all	0.000308756	0.000698985	236	125	0.659188	0.941612
maternal_bmi	Haemophilus_haemolyticus	maternal_bmi	-0.000369429	0.000715849	236	125	0.606399	0.941612
weight_status_cdc	Haemophilus_parahaemolyticus	underweight	-0.00303442	0.00595414	236	67	0.610894	0.941612
weight_status_cdc	Haemophilus_parainfluenzae	obese	0.0017481	0.00371442	236	210	0.638443	0.941612
bbymale	Haemophilus_parainfluenzae	Female	0.000983599	0.00228117	236	210	0.66682	0.941612
deliverytype	Haemophilus_parainfluenzae	C-section	-0.00122409	0.00263158	236	210	0.642347	0.941612
weight_status_cdc	Haemophilus_paraphrohaemolyticus	underweight	-0.000416878	0.00100416	236	24	0.678495	0.941612
sample_age_days	Haemophilus_paraphrohaemolyticus	sample_age_days	0.000103433	0.000213284	236	24	0.628262	0.941612
gestage_all	Haemophilus_sputorum	gestage_all	-0.000420138	0.0010468	236	101	0.688606	0.941612
weight_status_cdc	Actinomyces_naeslundii	obese	0.00107119	0.00293133	236	62	0.715193	0.945006
bbymale	Veillonella_dispar	Female	-0.000513618	0.00140167	236	115	0.714445	0.945006
weight_status_cdc	Streptococcus_sanguinis	obese	-0.00408235	0.0113452	236	201	0.71937	0.946604
solid_foods_start_age	Neisseria_subflava	solid_foods_start_age	-0.000179421	0.000500491	236	29	0.720371	0.946604
weight_status_cdc	Streptococcus_cristatus	obese	0.000772059	0.00221148	236	58	0.727386	0.952466
solid_foods_start_age	Haemophilus_paraphrohaemolyticus	solid_foods_start_age	-7.58927e-05	0.000218589	236	24	0.728827	0.952466
gestage_all	Streptococcus_australis	gestage_all	0.000180685	0.000532789	236	80	0.734882	0.95593
gestage_all	Streptococcus_cristatus	gestage_all	-0.000233167	0.000689172	236	58	0.735485	0.95593
weight_status_cdc	Streptococcus_mitis	overweight	0.00712883	0.0215235	236	234	0.740846	0.960281
sample_age_days	Actinomyces_massiliensis	sample_age_days	-0.00018652	0.000619207	236	31	0.76357	0.961387
weight_status_cdc	Actinomyces_naeslundii	underweight	-0.00128461	0.00429916	236	62	0.765411	0.961387
solid_foods_start_age	Corynebacterium_durum	solid_foods_start_age	-0.000125113	0.00042348	236	34	0.767977	0.961387
bbymale	Porphyromonas_somerae	Female	-0.000288372	0.000912122	236	79	0.752228	0.961387
weight_status_cdc	Prevotella_melaninogenica	underweight	-0.00139697	0.00451698	236	101	0.757451	0.961387
sample_age_days	Gemella_morbillorum	sample_age_days	7.80218e-05	0.000263399	236	30	0.767389	0.961387
weight_status_cdc	Granulicatella_elegans	obese	0.0020501	0.00691768	236	201	0.767278	0.961387
weight_status_cdc	Streptococcus_oralis	obese	-0.00226553	0.00759546	236	225	0.765817	0.961387
weight_status_cdc	Streptococcus_parasanguinis	underweight	-0.00234908	0.00809304	236	160	0.771931	0.961387
deliverytype	Streptococcus_pseudopneumoniae	C-section	-0.000287008	0.000984604	236	64	0.770987	0.961387
deliverytype	Streptococcus_salivarius	C-section	-0.00250327	0.00797823	236	191	0.754042	0.961387
deliverytype	Veillonella_dispar	C-section	0.000506677	0.00161698	236	115	0.754356	0.961387
weight_status_cdc	Neisseria_cinerea	obese	-0.00102379	0.0034469	236	49	0.766775	0.961387
weight_status_cdc	Neisseria_sp_oral_taxon_014	obese	-0.00116744	0.00391329	236	31	0.765776	0.961387
bbymale	Neisseria_subflava	Female	0.000285796	0.000962763	236	29	0.766902	0.961387
weight_status_cdc	Lautropia_mirabilis	obese	-0.00153595	0.00541273	236	164	0.776895	0.965049
weight_status_cdc	Neisseria_macacae	underweight	-0.000684129	0.00244257	236	37	0.779713	0.966035
weight_status_cdc	Actinomyces_odontolyticus	underweight	0.000610126	0.00231888	236	80	0.792746	0.972257
solid_foods_start_age	Actinomyces_sp_ICM47	solid_foods_start_age	0.000217042	0.000875983	236	63	0.804577	0.972257
maternal_bmi	Porphyromonas_somerae	maternal_bmi	0.000113314	0.000474006	236	79	0.811318	0.972257
weight_status_cdc	Prevotella_histicola	underweight	-0.000667257	0.00265239	236	25	0.801644	0.972257
gestage_all	Prevotella_melaninogenica	gestage_all	0.000248817	0.000959783	236	101	0.795726	0.972257
weight_status_cdc	Gemella_sanguinis	underweight	-0.00146005	0.00605905	236	207	0.809835	0.972257
solid_foods_start_age	Streptococcus_infantis	solid_foods_start_age	-0.000419465	0.00167926	236	203	0.803016	0.972257
weight_status_cdc	Streptococcus_infantis	underweight	0.00182558	0.00771425	236	203	0.813181	0.972257
deliverytype	Streptococcus_parasanguinis	C-section	0.00101821	0.00390947	236	160	0.794799	0.972257
solid_foods_start_age	Veillonella_infantium	solid_foods_start_age	-7.63545e-05	0.000319609	236	74	0.811438	0.972257
weight_status_cdc	Fusobacterium_periodonticum	obese	0.000469995	0.00195783	236	96	0.81054	0.972257
bbymale	Fusobacterium_periodonticum	Female	0.000284403	0.00120238	236	96	0.813271	0.972257
solid_foods_start_age	Neisseria_flavescens	solid_foods_start_age	-0.00106719	0.00402265	236	206	0.791066	0.972257
weight_status_cdc	Haemophilus_haemolyticus	obese	-0.000554077	0.00224297	236	125	0.80515	0.972257
weight_status_cdc	Rothia_dentocariosa	overweight	0.00081416	0.00360872	236	94	0.821745	0.973311
weight_status_cdc	Abiotrophia_sp_HMSC24B09	overweight	0.000601481	0.00264526	236	130	0.82037	0.973311
solid_foods_start_age	Granulicatella_elegans	solid_foods_start_age	0.000513381	0.00220854	236	201	0.816434	0.973311
maternal_bmi	Lautropia_mirabilis	maternal_bmi	0.000388469	0.00172749	236	164	0.822316	0.973311
maternal_bmi	Actinomyces_graevenitzii	maternal_bmi	-0.000101813	0.000490431	236	38	0.835761	0.984341
deliverytype	Lautropia_mirabilis	C-section	-0.000803644	0.0038348	236	164	0.834229	0.984341
bbymale	Actinomyces_johnsonii	Female	0.000218696	0.00133151	236	26	0.869709	0.98557
weight_status_cdc	Actinomyces_massiliensis	underweight	0.000268506	0.00291528	236	31	0.926712	0.98557
weight_status_cdc	Actinomyces_massiliensis	obese	0.000290904	0.00198775	236	31	0.8838	0.98557
deliverytype	Actinomyces_odontolyticus	C-section	0.000163509	0.00112017	236	80	0.8841	0.98557
gestage_all	Actinomyces_odontolyticus	gestage_all	8.99061e-05	0.000492724	236	80	0.855408	0.98557
weight_status_cdc	Actinomyces_sp_ICM47	underweight	-0.00044441	0.00402412	236	63	0.912179	0.98557
weight_status_cdc	Corynebacterium_durum	overweight	0.000203805	0.00116039	236	34	0.860766	0.98557
weight_status_cdc	Corynebacterium_durum	obese	-0.000241852	0.00132644	236	34	0.855515	0.98557
sample_age_days	Corynebacterium_durum	sample_age_days	-5.8572e-05	0.000413202	236	34	0.887425	0.98557
solid_foods_start_age	Corynebacterium_matruchotii	solid_foods_start_age	-9.31673e-05	0.000759078	236	42	0.902443	0.98557
maternal_bmi	Corynebacterium_matruchotii	maternal_bmi	-4.20264e-05	0.000758822	236	42	0.95589	0.98557
weight_status_cdc	Rothia_dentocariosa	obese	0.000536672	0.00412512	236	94	0.896625	0.98557
sample_age_days	Rothia_dentocariosa	sample_age_days	-0.00012188	0.00128502	236	94	0.924536	0.98557
solid_foods_start_age	Rothia_mucilaginosa	solid_foods_start_age	0.00059832	0.00390925	236	218	0.878518	0.98557
solid_foods_start_age	Porphyromonas_somerae	solid_foods_start_age	8.63954e-05	0.000474165	236	79	0.855614	0.98557
solid_foods_start_age	Capnocytophaga_sputigena	solid_foods_start_age	1.85662e-05	0.000266088	236	36	0.944446	0.98557
weight_status_cdc	Capnocytophaga_sputigena	underweight	-0.000189378	0.00122237	236	36	0.877041	0.98557
sample_age_days	Capnocytophaga_sputigena	sample_age_days	-4.60643e-05	0.000259631	236	36	0.859364	0.98557
gestage_all	Gemella_haemolysans	gestage_all	0.000960889	0.00527303	236	233	0.855597	0.98557
solid_foods_start_age	Gemella_morbillorum	solid_foods_start_age	-4.48358e-05	0.00026995	236	30	0.868261	0.98557
bbymale	Gemella_sanguinis	Female	-0.000412419	0.00253719	236	207	0.871044	0.98557
maternal_bmi	Gemella_sanguinis	maternal_bmi	-0.000108035	0.00131851	236	207	0.934782	0.98557
weight_status_cdc	Abiotrophia_defectiva	obese	0.000196118	0.0014171	236	63	0.890074	0.98557
deliverytype	Granulicatella_elegans	C-section	0.000562291	0.00490102	236	201	0.90878	0.98557
bbymale	Streptococcus_australis	Female	-0.000162776	0.00104997	236	80	0.876961	0.98557
sample_age_days	Streptococcus_infantis	sample_age_days	-0.000150797	0.00163851	236	203	0.926768	0.98557
maternal_bmi	Streptococcus_infantis	maternal_bmi	0.000144491	0.0016787	236	203	0.931498	0.98557
deliverytype	Streptococcus_mitis	C-section	0.00248304	0.017431	236	234	0.886874	0.98557
bbymale	Streptococcus_oralis	Female	0.0008719	0.00466467	236	225	0.851924	0.98557
sample_age_days	Streptococcus_oralis	sample_age_days	-0.000460777	0.00236607	236	225	0.8458	0.98557
weight_status_cdc	Streptococcus_pneumoniae	overweight	9.99404e-05	0.00121027	236	58	0.934274	0.98557
bbymale	Streptococcus_pneumoniae	Female	-0.000122482	0.000849635	236	58	0.885527	0.98557
weight_status_cdc	Streptococcus_pseudopneumoniae	overweight	-7.12733e-05	0.00121577	236	64	0.953313	0.98557
weight_status_cdc	Streptococcus_pseudopneumoniae	obese	-0.000152375	0.00138975	236	64	0.912808	0.98557
sample_age_days	Streptococcus_pseudopneumoniae	sample_age_days	-4.22537e-05	0.000432923	236	64	0.922351	0.98557
weight_status_cdc	Streptococcus_salivarius	obese	-0.00133321	0.0112611	236	191	0.905882	0.98557
weight_status_cdc	Streptococcus_sanguinis	overweight	0.000787931	0.00992498	236	201	0.936806	0.98557
solid_foods_start_age	Streptococcus_sp_A12	solid_foods_start_age	-0.000109902	0.000615381	236	42	0.858446	0.98557
maternal_bmi	Streptococcus_sp_F0442	maternal_bmi	-4.96729e-05	0.000279192	236	45	0.858976	0.98557
deliverytype	Streptococcus_sp_M334	C-section	0.000306665	0.00225279	236	41	0.891864	0.98557
gestage_all	Veillonella_atypica	gestage_all	4.61103e-05	0.000483476	236	52	0.924118	0.98557
deliverytype	Veillonella_infantium	C-section	-4.36096e-05	0.000709252	236	74	0.951036	0.98557
weight_status_cdc	Veillonella_parvula	overweight	0.000490235	0.00372859	236	71	0.895533	0.98557
sample_age_days	Fusobacterium_periodonticum	sample_age_days	6.9272e-05	0.000609887	236	96	0.909688	0.98557
solid_foods_start_age	Lautropia_mirabilis	solid_foods_start_age	-0.000262667	0.00172807	236	164	0.879346	0.98557
weight_status_cdc	Lautropia_mirabilis	underweight	-0.00129247	0.00793846	236	164	0.870839	0.98557
weight_status_cdc	Lautropia_mirabilis	overweight	-0.000347331	0.00473514	236	164	0.941603	0.98557
gestage_all	Lautropia_mirabilis	gestage_all	-0.000189445	0.00168679	236	164	0.910694	0.98557
bbymale	Neisseria_mucosa	Female	-0.000145052	0.00155674	236	44	0.92586	0.98557
bbymale	Neisseria_sicca	Female	-0.000446183	0.00446717	236	198	0.920544	0.98557
deliverytype	Neisseria_sicca	C-section	-0.00036457	0.00515337	236	198	0.943675	0.98557
solid_foods_start_age	Neisseria_sp_oral_taxon_014	solid_foods_start_age	8.36166e-05	0.00124936	236	31	0.946709	0.98557
solid_foods_start_age	Haemophilus_parahaemolyticus	solid_foods_start_age	0.000229597	0.00129611	236	67	0.859583	0.98557
weight_status_cdc	Haemophilus_parahaemolyticus	obese	0.000315716	0.00405975	236	67	0.938094	0.98557
solid_foods_start_age	Haemophilus_parainfluenzae	solid_foods_start_age	6.4555e-05	0.00118586	236	210	0.956644	0.98557
sample_age_days	Haemophilus_parainfluenzae	sample_age_days	-7.17126e-05	0.00115709	236	210	0.950646	0.98557
deliverytype	Haemophilus_paraphrohaemolyticus	C-section	-5.18237e-05	0.000485077	236	24	0.915031	0.98557
weight_status_cdc	Haemophilus_sputorum	overweight	-0.000192976	0.00293858	236	101	0.947709	0.98557
weight_status_cdc	Prevotella_histicola	obese	-8.53569e-05	0.0018085	236	25	0.962405	0.987241
bbymale	Veillonella_atypica	Female	-4.73503e-05	0.00095279	236	52	0.960416	0.987241
bbymale	Actinomyces_graevenitzii	Female	-3.95918e-05	0.000943728	236	38	0.96658	0.989396
bbymale	Prevotella_melaninogenica	Female	2.62685e-05	0.00189145	236	101	0.988934	0.993528
weight_status_cdc	Gemella_morbillorum	underweight	-2.27782e-05	0.00124011	236	30	0.985364	0.993528
weight_status_cdc	Gemella_morbillorum	obese	-2.49866e-05	0.00084555	236	30	0.976456	0.993528
maternal_bmi	Gemella_morbillorum	maternal_bmi	-5.73888e-06	0.000269859	236	30	0.983055	0.993528
weight_status_cdc	Streptococcus_sp_M334	underweight	0.000105234	0.00466353	236	41	0.98202	0.993528
weight_status_cdc	Veillonella_infantium	underweight	2.98982e-05	0.00146823	236	74	0.983775	0.993528
sample_age_days	Neisseria_flavescens	sample_age_days	5.24004e-05	0.00392502	236	206	0.989362	0.993528
deliverytype	Neisseria_flavescens	C-section	0.000210653	0.00892675	236	206	0.981198	0.993528
weight_status_cdc	Haemophilus_haemolyticus	overweight	5.28076e-05	0.00196218	236	125	0.978557	0.993528
deliverytype	Neisseria_subflava	C-section	-1.16255e-05	0.00111065	236	29	0.991659	0.993743
weight_status_cdc	Rothia_mucilaginosa	underweight	0.000102253	0.0179584	236	218	0.995463	0.995463

## Sheet: Species_BMIz_adj
metadata	feature	value	coef	stderr	N	N.not.0	pval	qval
maternal_bmi	Veillonella_parvula	maternal_bmi	0.00589839	0.00135099	236	71	2.05666e-05	0.0076302
deliverytype	Actinomyces_graevenitzii	C-section	0.00258377	0.00107899	236	38	0.017589	0.452729
gestage_all	Actinomyces_johnsonii	gestage_all	-0.00167103	0.000673299	236	26	0.01392	0.452729
maternal_bmi	Actinomyces_massiliensis	maternal_bmi	0.00147325	0.000630325	236	31	0.0204436	0.452729
bmi_sds_cdc	Actinomyces_odontolyticus	bmi_sds_cdc	-0.00115687	0.000480181	236	80	0.0169207	0.452729
gestage_all	Actinomyces_sp_ICM47	gestage_all	0.00209035	0.000850013	236	63	0.0148007	0.452729
gestage_all	Corynebacterium_matruchotii	gestage_all	-0.00176928	0.000742828	236	42	0.0181944	0.452729
bbymale	Rothia_aeria	Female	-0.00606099	0.0022371	236	120	0.00734574	0.452729
bmi_sds_cdc	Prevotella_melaninogenica	bmi_sds_cdc	-0.00256202	0.000926266	236	101	0.00622392	0.452729
deliverytype	Gemella_sanguinis	C-section	0.0067382	0.00291753	236	207	0.0219653	0.452729
gestage_all	Gemella_sanguinis	gestage_all	0.00311261	0.00128379	236	207	0.0162437	0.452729
bmi_sds_cdc	Streptococcus_mitis	bmi_sds_cdc	0.0189909	0.0075191	236	234	0.012347	0.452729
deliverytype	Streptococcus_sp_A12	C-section	0.00352613	0.0013559	236	42	0.0100231	0.452729
gestage_all	Streptococcus_sp_A12	gestage_all	0.00139334	0.000596628	236	42	0.0205469	0.452729
gestage_all	Veillonella_parvula	gestage_all	-0.00397157	0.00132013	236	71	0.0029739	0.452729
sample_age_days	Lautropia_mirabilis	sample_age_days	-0.00386543	0.00166082	236	164	0.0209741	0.452729
bbymale	Haemophilus_parahaemolyticus	Female	0.0063965	0.002499	236	67	0.0112402	0.452729
sample_age_days	Haemophilus_parahaemolyticus	sample_age_days	0.00311939	0.00126434	236	67	0.0144839	0.452729
bbymale	Streptococcus_pseudopneumoniae	Female	0.00193026	0.0008466	236	64	0.0236945	0.462666
gestage_all	Actinomyces_graevenitzii	gestage_all	0.00105544	0.000474781	236	38	0.0273696	0.467192
bmi_sds_cdc	Rothia_dentocariosa	bmi_sds_cdc	-0.00290184	0.00129156	236	94	0.025781	0.467192
deliverytype	Fusobacterium_periodonticum	C-section	0.00305357	0.00137663	236	96	0.0277041	0.467192
deliverytype	Prevotella_histicola	C-section	0.00274073	0.0012723	236	25	0.0324612	0.523613
gestage_all	Actinomyces_naeslundii	gestage_all	-0.00185321	0.00091017	236	62	0.043098	0.539751
sample_age_days	Actinomyces_odontolyticus	sample_age_days	-0.000945971	0.000484611	236	80	0.0523747	0.539751
deliverytype	Actinomyces_oris	C-section	-0.00504939	0.00256665	236	93	0.0505727	0.539751
bmi_sds_cdc	Corynebacterium_durum	bmi_sds_cdc	-0.000820912	0.000407806	236	34	0.0454973	0.539751
deliverytype	Corynebacterium_durum	C-section	-0.00194982	0.000941983	236	34	0.0397852	0.539751
maternal_bmi	Gemella_haemolysans	maternal_bmi	-0.0107628	0.00538057	236	233	0.0468623	0.539751
maternal_bmi	Granulicatella_elegans	maternal_bmi	-0.00435276	0.00219711	236	201	0.04899	0.539751
sample_age_days	Streptococcus_mitis	sample_age_days	0.0156684	0.00758847	236	234	0.0402747	0.539751
gestage_all	Streptococcus_oralis	gestage_all	-0.00462616	0.00235715	236	225	0.0511219	0.539751
sample_age_days	Neisseria_macacae	sample_age_days	-0.00104545	0.000516559	236	37	0.0443548	0.539751
sample_age_days	Neisseria_sicca	sample_age_days	-0.00451353	0.00224165	236	198	0.0454453	0.539751
bbymale	Neisseria_sp_oral_taxon_014	Female	-0.00490161	0.00238014	236	31	0.0407938	0.539751
bbymale	Haemophilus_haemolyticus	Female	0.00282213	0.00135973	236	125	0.039258	0.539751
bmi_sds_cdc	Actinomyces_graevenitzii	bmi_sds_cdc	-0.000892596	0.000467117	236	38	0.0574969	0.575562
gestage_all	Fusobacterium_periodonticum	gestage_all	0.00113683	0.00060575	236	96	0.0620552	0.575562
maternal_bmi	Haemophilus_parainfluenzae	maternal_bmi	0.00221963	0.00117763	236	210	0.0609495	0.575562
sample_age_days	Haemophilus_sputorum	sample_age_days	0.00196485	0.00103577	236	101	0.0593131	0.575562
bmi_sds_cdc	Capnocytophaga_sputigena	bmi_sds_cdc	0.00046643	0.000254408	236	36	0.0682766	0.589084
bbymale	Abiotrophia_sp_HMSC24B09	Female	-0.00338036	0.00183689	236	130	0.0672567	0.589084
maternal_bmi	Streptococcus_mitis	maternal_bmi	-0.0143513	0.00782109	236	234	0.0680439	0.589084
solid_foods_start_age	Actinomyces_johnsonii	solid_foods_start_age	0.0012152	0.000689373	236	26	0.0795163	0.600581
bmi_sds_cdc	Corynebacterium_matruchotii	bmi_sds_cdc	0.00130542	0.000730838	236	42	0.0756303	0.600581
bbymale	Gemella_haemolysans	Female	0.0185427	0.0103185	236	233	0.0738851	0.600581
sample_age_days	Abiotrophia_sp_HMSC24B09	sample_age_days	-0.00165196	0.000929354	236	130	0.077047	0.600581
maternal_bmi	Streptococcus_oralis	maternal_bmi	0.00427559	0.00241225	236	225	0.0778893	0.600581
sample_age_days	Streptococcus_pneumoniae	sample_age_days	0.000751939	0.000428495	236	58	0.0808656	0.600581
bbymale	Lautropia_mirabilis	Female	-0.00575907	0.00328264	236	164	0.0809408	0.600581
gestage_all	Streptococcus_infantis	gestage_all	0.00283572	0.00163316	236	203	0.084092	0.611728
maternal_bmi	Corynebacterium_durum	maternal_bmi	0.000728968	0.000424184	236	34	0.087298	0.616303
deliverytype	Streptococcus_oralis	C-section	-0.00918407	0.00535686	236	225	0.0880432	0.616303
sample_age_days	Granulicatella_elegans	sample_age_days	0.00360237	0.00213177	236	201	0.0926626	0.636627
maternal_bmi	Neisseria_mucosa	maternal_bmi	0.0013472	0.000805572	236	44	0.096067	0.648016
maternal_bmi	Rothia_aeria	maternal_bmi	-0.00189696	0.00116653	236	120	0.10554	0.66365
solid_foods_start_age	Prevotella_histicola	solid_foods_start_age	-0.00094115	0.000573209	236	25	0.102231	0.66365
sample_age_days	Streptococcus_parasanguinis	sample_age_days	-0.0027809	0.00170824	236	160	0.105163	0.66365
solid_foods_start_age	Neisseria_macacae	solid_foods_start_age	0.000874148	0.000532655	236	37	0.102393	0.66365
bmi_sds_cdc	Granulicatella_elegans	bmi_sds_cdc	0.00337016	0.00211228	236	201	0.112226	0.681225
deliverytype	Veillonella_atypica	C-section	0.00174195	0.00109673	236	52	0.113843	0.681225
bmi_sds_cdc	Veillonella_infantium	bmi_sds_cdc	-0.000485779	0.000304467	236	74	0.112227	0.681225
deliverytype	Rothia_dentocariosa	C-section	-0.00469881	0.00298335	236	94	0.116883	0.688311
gestage_all	Porphyromonas_somerae	gestage_all	0.000724576	0.000468581	236	79	0.123657	0.716826
sample_age_days	Gemella_haemolysans	sample_age_days	0.00794971	0.00522054	236	233	0.129443	0.727628
sample_age_days	Streptococcus_sp_M334	sample_age_days	0.00149815	0.000980839	236	41	0.128287	0.727628
gestage_all	Haemophilus_parahaemolyticus	gestage_all	0.00192532	0.00127334	236	67	0.132154	0.731777
deliverytype	Actinomyces_naeslundii	C-section	-0.00306895	0.00206845	236	62	0.139513	0.751198
gestage_all	Neisseria_mucosa	gestage_all	-0.00116734	0.000787173	236	44	0.139711	0.751198
sample_age_days	Streptococcus_salivarius	sample_age_days	-0.00510632	0.00348752	236	191	0.144767	0.767263
sample_age_days	Haemophilus_haemolyticus	sample_age_days	0.000999963	0.000687939	236	125	0.147683	0.771696
maternal_bmi	Actinomyces_naeslundii	maternal_bmi	0.00130488	0.000931444	236	62	0.162835	0.774969
maternal_bmi	Actinomyces_oris	maternal_bmi	0.0016416	0.00115579	236	93	0.157116	0.774969
gestage_all	Rothia_mucilaginosa	gestage_all	0.0054642	0.00380147	236	218	0.152217	0.774969
sample_age_days	Veillonella_atypica	sample_age_days	-0.000681869	0.000479177	236	52	0.156343	0.774969
sample_age_days	Veillonella_infantium	sample_age_days	-0.000432879	0.000307276	236	74	0.160506	0.774969
bmi_sds_cdc	Haemophilus_sputorum	bmi_sds_cdc	-0.00145574	0.0010263	236	101	0.157667	0.774969
bbymale	Haemophilus_sputorum	Female	0.00286733	0.00204721	236	101	0.162931	0.774969
bbymale	Abiotrophia_defectiva	Female	-0.00118927	0.000867538	236	63	0.172002	0.807756
maternal_bmi	Actinomyces_johnsonii	maternal_bmi	0.000916965	0.000689036	236	26	0.184819	0.816284
bbymale	Rothia_dentocariosa	Female	-0.00343453	0.00257634	236	94	0.184061	0.816284
sample_age_days	Streptococcus_australis	sample_age_days	0.000714637	0.000526817	236	80	0.176511	0.816284
bmi_sds_cdc	Streptococcus_infantis	bmi_sds_cdc	-0.0021417	0.0016068	236	203	0.184129	0.816284
bbymale	Neisseria_macacae	Female	-0.00137925	0.00102099	236	37	0.178303	0.816284
bbymale	Actinomyces_massiliensis	Female	0.00154482	0.00120879	236	31	0.202782	0.81826
solid_foods_start_age	Actinomyces_oris	solid_foods_start_age	0.00146779	0.00115635	236	93	0.205844	0.81826
deliverytype	Corynebacterium_matruchotii	C-section	-0.0021303	0.00168815	236	42	0.208495	0.81826
sample_age_days	Porphyromonas_somerae	sample_age_days	-0.00059871	0.000465271	236	79	0.199697	0.81826
deliverytype	Abiotrophia_defectiva	C-section	-0.00126482	0.00100459	236	63	0.209528	0.81826
maternal_bmi	Abiotrophia_defectiva	maternal_bmi	0.00057467	0.000452377	236	63	0.205486	0.81826
maternal_bmi	Abiotrophia_sp_HMSC24B09	maternal_bmi	0.00120978	0.000957843	236	130	0.208097	0.81826
solid_foods_start_age	Streptococcus_parasanguinis	solid_foods_start_age	-0.0022739	0.00176147	236	160	0.198271	0.81826
deliverytype	Veillonella_parvula	C-section	-0.00379713	0.00300012	236	71	0.207153	0.81826
bmi_sds_cdc	Neisseria_macacae	bmi_sds_cdc	0.00064524	0.000511837	236	37	0.208955	0.81826
solid_foods_start_age	Neisseria_mucosa	solid_foods_start_age	0.00106432	0.000805966	236	44	0.188208	0.81826
solid_foods_start_age	Actinomyces_odontolyticus	solid_foods_start_age	0.000602669	0.00049971	236	80	0.229272	0.840085
bmi_sds_cdc	Actinomyces_sp_ICM47	bmi_sds_cdc	-0.00095864	0.000836292	236	63	0.253084	0.840085
bbymale	Rothia_mucilaginosa	Female	-0.00864566	0.0074606	236	218	0.247945	0.840085
sample_age_days	Prevotella_melaninogenica	sample_age_days	-0.00109623	0.000934812	236	101	0.242363	0.840085
maternal_bmi	Capnocytophaga_sputigena	maternal_bmi	0.00029779	0.000264626	236	36	0.261843	0.840085
solid_foods_start_age	Abiotrophia_defectiva	solid_foods_start_age	0.000491472	0.000452598	236	63	0.278875	0.840085
sample_age_days	Abiotrophia_defectiva	sample_age_days	-0.000495526	0.000438922	236	63	0.260308	0.840085
gestage_all	Abiotrophia_defectiva	gestage_all	-0.000508112	0.000442045	236	63	0.251782	0.840085
gestage_all	Abiotrophia_sp_HMSC24B09	gestage_all	-0.00112095	0.000935966	236	130	0.23252	0.840085
bbymale	Granulicatella_elegans	Female	0.0045653	0.00421348	236	201	0.279932	0.840085
deliverytype	Streptococcus_cristatus	C-section	-0.00174633	0.00155731	236	58	0.263514	0.840085
bbymale	Streptococcus_infantis	Female	0.00351306	0.00320517	236	203	0.274412	0.840085
bbymale	Streptococcus_mitis	Female	0.0166329	0.0149988	236	234	0.268825	0.840085
bmi_sds_cdc	Streptococcus_parasanguinis	bmi_sds_cdc	-0.00206052	0.00169263	236	160	0.224949	0.840085
bbymale	Streptococcus_parasanguinis	Female	-0.00369618	0.00337638	236	160	0.274999	0.840085
deliverytype	Streptococcus_pneumoniae	C-section	0.00112144	0.000980724	236	58	0.254247	0.840085
bbymale	Streptococcus_sanguinis	Female	-0.00801173	0.00687063	236	201	0.245012	0.840085
maternal_bmi	Streptococcus_sp_A12	maternal_bmi	-0.000696619	0.000610573	236	42	0.255308	0.840085
solid_foods_start_age	Streptococcus_sp_M334	solid_foods_start_age	-0.00123324	0.0010114	236	41	0.224197	0.840085
bmi_sds_cdc	Streptococcus_sp_M334	bmi_sds_cdc	0.00108956	0.000971873	236	41	0.263634	0.840085
solid_foods_start_age	Veillonella_atypica	solid_foods_start_age	-0.000583726	0.000494108	236	52	0.238901	0.840085
maternal_bmi	Veillonella_infantium	maternal_bmi	0.000342531	0.000316696	236	74	0.280783	0.840085
bmi_sds_cdc	Neisseria_cinerea	bmi_sds_cdc	-0.00125727	0.00104769	236	49	0.231587	0.840085
maternal_bmi	Neisseria_cinerea	maternal_bmi	-0.00123727	0.00108977	236	49	0.257628	0.840085
bbymale	Neisseria_flavescens	Female	0.0083507	0.00765955	236	206	0.276963	0.840085
gestage_all	Neisseria_flavescens	gestage_all	0.00476458	0.00390284	236	206	0.223644	0.840085
sample_age_days	Neisseria_mucosa	sample_age_days	-0.000863696	0.000781612	236	44	0.27052	0.840085
sample_age_days	Neisseria_subflava	sample_age_days	0.000543788	0.000483433	236	29	0.262044	0.840085
bmi_sds_cdc	Haemophilus_paraphrohaemolyticus	bmi_sds_cdc	0.000238925	0.000209094	236	24	0.254584	0.840085
bmi_sds_cdc	Actinomyces_naeslundii	bmi_sds_cdc	0.000938506	0.000895479	236	62	0.29592	0.842997
deliverytype	Actinomyces_sp_ICM47	C-section	0.00194855	0.00193174	236	63	0.314374	0.842997
deliverytype	Porphyromonas_somerae	C-section	0.00106607	0.0010649	236	79	0.318023	0.842997
bmi_sds_cdc	Prevotella_histicola	bmi_sds_cdc	-0.000535957	0.000550807	236	25	0.331745	0.842997
sample_age_days	Prevotella_histicola	sample_age_days	-0.000573693	0.000555888	236	25	0.303344	0.842997
solid_foods_start_age	Prevotella_melaninogenica	solid_foods_start_age	-0.000960439	0.000963939	236	101	0.320312	0.842997
gestage_all	Capnocytophaga_sputigena	gestage_all	-0.000260162	0.000258582	236	36	0.315616	0.842997
maternal_bmi	Streptococcus_australis	maternal_bmi	-0.00055544	0.000542967	236	80	0.307594	0.842997
bmi_sds_cdc	Streptococcus_sanguinis	bmi_sds_cdc	0.00346645	0.00344435	236	201	0.315469	0.842997
bmi_sds_cdc	Veillonella_atypica	bmi_sds_cdc	-0.000481636	0.000474797	236	52	0.311654	0.842997
bmi_sds_cdc	Veillonella_dispar	bmi_sds_cdc	-0.000744267	0.000699384	236	115	0.288572	0.842997
maternal_bmi	Veillonella_dispar	maternal_bmi	0.000748645	0.000727473	236	115	0.304713	0.842997
solid_foods_start_age	Veillonella_parvula	solid_foods_start_age	0.00144473	0.00135165	236	71	0.286457	0.842997
sample_age_days	Veillonella_parvula	sample_age_days	-0.00131395	0.0013108	236	71	0.317399	0.842997
bmi_sds_cdc	Neisseria_flavescens	bmi_sds_cdc	-0.00406264	0.00383984	236	206	0.291361	0.842997
bmi_sds_cdc	Neisseria_mucosa	bmi_sds_cdc	-0.000816262	0.000774467	236	44	0.293209	0.842997
sample_age_days	Neisseria_sp_oral_taxon_014	sample_age_days	-0.0011787	0.00120421	236	31	0.328888	0.842997
deliverytype	Haemophilus_parahaemolyticus	C-section	0.00282892	0.00289378	236	67	0.329496	0.842997
bbymale	Haemophilus_paraphrohaemolyticus	Female	0.000406503	0.000417091	236	24	0.330965	0.842997
gestage_all	Haemophilus_paraphrohaemolyticus	gestage_all	0.000208009	0.000212524	236	24	0.32892	0.842997
maternal_bmi	Haemophilus_paraphrohaemolyticus	maternal_bmi	0.000213397	0.000217491	236	24	0.327729	0.842997
maternal_bmi	Haemophilus_sputorum	maternal_bmi	-0.00106873	0.00106752	236	101	0.318009	0.842997
sample_age_days	Actinomyces_johnsonii	sample_age_days	-0.000640691	0.000668542	236	26	0.339084	0.843371
maternal_bmi	Actinomyces_odontolyticus	maternal_bmi	0.000477565	0.000499466	236	80	0.340186	0.843371
gestage_all	Streptococcus_parasanguinis	gestage_all	0.0016491	0.0017204	236	160	0.338974	0.843371
sample_age_days	Veillonella_dispar	sample_age_days	-0.000673766	0.000705836	236	115	0.340986	0.843371
solid_foods_start_age	Actinomyces_naeslundii	solid_foods_start_age	0.000788833	0.000931899	236	62	0.398329	0.85006
gestage_all	Actinomyces_oris	gestage_all	-0.000942869	0.00112939	236	93	0.404829	0.85006
bbymale	Actinomyces_sp_ICM47	Female	-0.00149642	0.0016682	236	63	0.370816	0.85006
gestage_all	Corynebacterium_durum	gestage_all	-0.000366317	0.000414496	236	34	0.377917	0.85006
bbymale	Corynebacterium_matruchotii	Female	-0.00119666	0.00145784	236	42	0.412744	0.85006
solid_foods_start_age	Rothia_aeria	solid_foods_start_age	-0.00105544	0.0011671	236	120	0.366942	0.85006
gestage_all	Rothia_aeria	gestage_all	-0.000922576	0.00113989	236	120	0.419302	0.85006
solid_foods_start_age	Rothia_dentocariosa	solid_foods_start_age	-0.0011503	0.00134409	236	94	0.393152	0.85006
maternal_bmi	Rothia_dentocariosa	maternal_bmi	0.00112087	0.00134343	236	94	0.405119	0.85006
bmi_sds_cdc	Rothia_mucilaginosa	bmi_sds_cdc	-0.00324109	0.00374011	236	218	0.387245	0.85006
gestage_all	Prevotella_histicola	gestage_all	0.00045584	0.000559844	236	25	0.416513	0.85006
maternal_bmi	Prevotella_histicola	maternal_bmi	-0.000476019	0.000572929	236	25	0.407079	0.85006
bbymale	Capnocytophaga_sputigena	Female	0.000443792	0.000507483	236	36	0.382929	0.85006
bbymale	Gemella_morbillorum	Female	-0.000454956	0.000512959	236	30	0.376218	0.85006
gestage_all	Gemella_morbillorum	gestage_all	-0.000239374	0.000261373	236	30	0.360891	0.85006
bmi_sds_cdc	Gemella_sanguinis	bmi_sds_cdc	-0.00110184	0.00126306	236	207	0.384092	0.85006
solid_foods_start_age	Abiotrophia_sp_HMSC24B09	solid_foods_start_age	0.000778979	0.000958311	236	130	0.417291	0.85006
solid_foods_start_age	Streptococcus_cristatus	solid_foods_start_age	0.000630322	0.000701615	236	58	0.370092	0.85006
bmi_sds_cdc	Streptococcus_pneumoniae	bmi_sds_cdc	0.000354854	0.000424578	236	58	0.404306	0.85006
maternal_bmi	Streptococcus_pneumoniae	maternal_bmi	0.000365107	0.00044163	236	58	0.409408	0.85006
solid_foods_start_age	Streptococcus_pseudopneumoniae	solid_foods_start_age	0.000391405	0.000441674	236	64	0.376615	0.85006
bmi_sds_cdc	Streptococcus_pseudopneumoniae	bmi_sds_cdc	0.000369125	0.000424413	236	64	0.385523	0.85006
bmi_sds_cdc	Streptococcus_salivarius	bmi_sds_cdc	-0.00283163	0.00345564	236	191	0.413551	0.85006
gestage_all	Streptococcus_salivarius	gestage_all	0.00326225	0.00351233	236	191	0.354147	0.85006
sample_age_days	Streptococcus_sanguinis	sample_age_days	-0.0028615	0.00347612	236	201	0.411412	0.85006
gestage_all	Streptococcus_sanguinis	gestage_all	-0.00326093	0.00350086	236	201	0.35277	0.85006
maternal_bmi	Streptococcus_sp_M334	maternal_bmi	-0.000904634	0.00101091	236	41	0.371963	0.85006
bbymale	Veillonella_parvula	Female	-0.00221218	0.00259083	236	71	0.394241	0.85006
maternal_bmi	Neisseria_macacae	maternal_bmi	0.000480382	0.000532394	236	37	0.368014	0.85006
maternal_bmi	Neisseria_sp_oral_taxon_014	maternal_bmi	-0.001113	0.00124112	236	31	0.370952	0.85006
bmi_sds_cdc	Haemophilus_haemolyticus	bmi_sds_cdc	-0.000559688	0.00068165	236	125	0.41261	0.85006
gestage_all	Haemophilus_parainfluenzae	gestage_all	-0.00107327	0.00115074	236	210	0.352146	0.85006
deliverytype	Haemophilus_sputorum	C-section	0.00220112	0.00237063	236	101	0.354304	0.85006
maternal_bmi	Actinomyces_sp_ICM47	maternal_bmi	-0.000691599	0.00086988	236	63	0.427556	0.852813
deliverytype	Capnocytophaga_sputigena	C-section	-0.000470243	0.000587653	236	36	0.424571	0.852813
bbymale	Streptococcus_sp_A12	Female	0.000931693	0.00117092	236	42	0.427182	0.852813
deliverytype	Gemella_haemolysans	C-section	0.00940809	0.0119486	236	233	0.43202	0.857109
bmi_sds_cdc	Abiotrophia_sp_HMSC24B09	bmi_sds_cdc	-0.000720736	0.000920858	236	130	0.43477	0.857977
deliverytype	Rothia_aeria	C-section	-0.00198535	0.00259051	236	120	0.444373	0.859857
sample_age_days	Rothia_mucilaginosa	sample_age_days	-0.00289096	0.00377461	236	218	0.44467	0.859857
bmi_sds_cdc	Gemella_haemolysans	bmi_sds_cdc	0.0038754	0.00517281	236	233	0.454653	0.859857
maternal_bmi	Streptococcus_cristatus	maternal_bmi	0.000535053	0.000701272	236	58	0.446405	0.859857
maternal_bmi	Streptococcus_parasanguinis	maternal_bmi	0.00131786	0.00176061	236	160	0.45505	0.859857
deliverytype	Streptococcus_sanguinis	C-section	-0.00604801	0.00795604	236	201	0.44807	0.859857
gestage_all	Streptococcus_sp_M334	gestage_all	-0.0007611	0.000987817	236	41	0.441949	0.859857
deliverytype	Neisseria_mucosa	C-section	-0.00135447	0.00178893	236	44	0.449885	0.859857
bmi_sds_cdc	Neisseria_sicca	bmi_sds_cdc	0.00165559	0.00222116	236	198	0.456948	0.859857
gestage_all	Neisseria_subflava	gestage_all	0.000361328	0.000486873	236	29	0.458899	0.859857
bbymale	Actinomyces_odontolyticus	Female	-0.000701984	0.000957843	236	80	0.464516	0.86432
maternal_bmi	Rothia_mucilaginosa	maternal_bmi	0.00284204	0.00389032	236	218	0.465941	0.86432
maternal_bmi	Haemophilus_parahaemolyticus	maternal_bmi	0.000943511	0.0013031	236	67	0.469906	0.867339
sample_age_days	Streptococcus_sp_F0442	sample_age_days	0.000194449	0.000271676	236	45	0.475012	0.872423
bbymale	Actinomyces_oris	Female	-0.00157752	0.00221649	236	93	0.477493	0.872659
bbymale	Prevotella_histicola	Female	-0.000741233	0.00109873	236	25	0.500714	0.876045
deliverytype	Prevotella_melaninogenica	C-section	0.00147859	0.00213957	236	101	0.490348	0.876045
deliverytype	Gemella_morbillorum	C-section	0.000400642	0.000593995	236	30	0.500804	0.876045
bmi_sds_cdc	Streptococcus_cristatus	bmi_sds_cdc	-0.00046198	0.000674194	236	58	0.494015	0.876045
gestage_all	Streptococcus_pneumoniae	gestage_all	-0.000294928	0.000431543	236	58	0.495152	0.876045
maternal_bmi	Streptococcus_pseudopneumoniae	maternal_bmi	-0.000298041	0.000441459	236	64	0.500398	0.876045
deliverytype	Neisseria_cinerea	C-section	-0.00162407	0.00242003	236	49	0.502958	0.876045
maternal_bmi	Neisseria_flavescens	maternal_bmi	0.00279015	0.00399407	236	206	0.485654	0.876045
gestage_all	Neisseria_macacae	gestage_all	0.000356875	0.000520235	236	37	0.49354	0.876045
gestage_all	Neisseria_sicca	gestage_all	-0.00154258	0.0022576	236	198	0.495242	0.876045
deliverytype	Actinomyces_massiliensis	C-section	-0.000930754	0.00139976	236	31	0.506878	0.878747
bbymale	Porphyromonas_somerae	Female	-0.000595907	0.000919617	236	79	0.517755	0.885193
solid_foods_start_age	Gemella_haemolysans	solid_foods_start_age	0.00352451	0.0053832	236	233	0.513421	0.885193
gestage_all	Streptococcus_pseudopneumoniae	gestage_all	0.000280963	0.000431376	236	64	0.515612	0.885193
bbymale	Streptococcus_salivarius	Female	-0.00442816	0.00689316	236	191	0.521372	0.887289
solid_foods_start_age	Actinomyces_graevenitzii	solid_foods_start_age	-0.000305583	0.000486115	236	38	0.530336	0.888416
sample_age_days	Corynebacterium_matruchotii	sample_age_days	0.000465321	0.000737581	236	42	0.528865	0.888416
solid_foods_start_age	Streptococcus_oralis	solid_foods_start_age	0.00150957	0.00241343	236	225	0.532385	0.888416
bbymale	Veillonella_infantium	Female	-0.000378379	0.000607338	236	74	0.534008	0.888416
solid_foods_start_age	Haemophilus_sputorum	solid_foods_start_age	-0.000675907	0.00106804	236	101	0.527578	0.888416
solid_foods_start_age	Veillonella_dispar	solid_foods_start_age	-0.000447121	0.000727829	236	115	0.539722	0.891669
maternal_bmi	Neisseria_subflava	maternal_bmi	0.000305297	0.000498253	236	29	0.540769	0.891669
sample_age_days	Actinomyces_sp_ICM47	sample_age_days	-0.000487703	0.000844008	236	63	0.564041	0.894105
gestage_all	Granulicatella_elegans	gestage_all	0.00126185	0.00214693	236	201	0.557387	0.894105
solid_foods_start_age	Streptococcus_mitis	solid_foods_start_age	-0.00453419	0.00782491	236	234	0.562954	0.894105
solid_foods_start_age	Streptococcus_salivarius	solid_foods_start_age	-0.00215197	0.00359619	236	191	0.550269	0.894105
maternal_bmi	Streptococcus_salivarius	maternal_bmi	0.00202685	0.00359443	236	191	0.573483	0.894105
solid_foods_start_age	Streptococcus_sanguinis	solid_foods_start_age	0.00215247	0.00358443	236	201	0.54887	0.894105
solid_foods_start_age	Streptococcus_sp_F0442	solid_foods_start_age	-0.000165164	0.000280141	236	45	0.556161	0.894105
solid_foods_start_age	Fusobacterium_periodonticum	solid_foods_start_age	-0.000360478	0.000620211	236	96	0.561768	0.894105
bmi_sds_cdc	Fusobacterium_periodonticum	bmi_sds_cdc	-0.000335978	0.000595972	236	96	0.573577	0.894105
bbymale	Neisseria_cinerea	Female	-0.00122416	0.00208988	236	49	0.558721	0.894105
deliverytype	Neisseria_macacae	C-section	-0.000690304	0.00118228	236	37	0.559984	0.894105
bmi_sds_cdc	Neisseria_sp_oral_taxon_014	bmi_sds_cdc	0.00067739	0.0011932	236	31	0.570889	0.894105
bmi_sds_cdc	Haemophilus_parahaemolyticus	bmi_sds_cdc	0.000717826	0.00125278	236	67	0.567318	0.894105
sample_age_days	Actinomyces_graevenitzii	sample_age_days	0.0002397	0.000471427	236	38	0.611711	0.906494
solid_foods_start_age	Actinomyces_massiliensis	solid_foods_start_age	0.000254318	0.000630633	236	31	0.68719	0.906494
gestage_all	Actinomyces_massiliensis	gestage_all	-0.000320338	0.000615928	236	31	0.603593	0.906494
bbymale	Actinomyces_naeslundii	Female	-0.000846143	0.00178626	236	62	0.63625	0.906494
sample_age_days	Actinomyces_naeslundii	sample_age_days	-0.00044231	0.00090374	236	62	0.625096	0.906494
sample_age_days	Actinomyces_oris	sample_age_days	-0.000603001	0.00112141	236	93	0.591389	0.906494
solid_foods_start_age	Corynebacterium_durum	solid_foods_start_age	-0.00017795	0.000424392	236	34	0.675457	0.906494
bbymale	Corynebacterium_durum	Female	0.000350979	0.000813473	236	34	0.666615	0.906494
sample_age_days	Rothia_aeria	sample_age_days	-0.000543222	0.00113184	236	120	0.631805	0.906494
deliverytype	Rothia_mucilaginosa	C-section	-0.00447002	0.00863921	236	218	0.605459	0.906494
bmi_sds_cdc	Porphyromonas_somerae	bmi_sds_cdc	0.000209048	0.000461018	236	79	0.650732	0.906494
maternal_bmi	Prevotella_melaninogenica	maternal_bmi	-0.000384654	0.000963468	236	101	0.690156	0.906494
bmi_sds_cdc	Gemella_morbillorum	bmi_sds_cdc	-0.000127763	0.000257154	236	30	0.619868	0.906494
sample_age_days	Gemella_sanguinis	sample_age_days	0.0005286	0.00127472	236	207	0.678834	0.906494
deliverytype	Abiotrophia_sp_HMSC24B09	C-section	-0.00111424	0.00212707	236	130	0.600989	0.906494
solid_foods_start_age	Streptococcus_australis	solid_foods_start_age	-0.000285705	0.000543232	236	80	0.599533	0.906494
gestage_all	Streptococcus_australis	gestage_all	0.000209193	0.000530566	236	80	0.693805	0.906494
bbymale	Streptococcus_cristatus	Female	0.000578462	0.00134485	236	58	0.667578	0.906494
sample_age_days	Streptococcus_cristatus	sample_age_days	-0.000273139	0.000680414	236	58	0.688545	0.906494
gestage_all	Streptococcus_cristatus	gestage_all	-0.00026965	0.000685255	236	58	0.69438	0.906494
deliverytype	Streptococcus_infantis	C-section	0.00177884	0.00371152	236	203	0.632283	0.906494
bmi_sds_cdc	Streptococcus_oralis	bmi_sds_cdc	-0.00114133	0.00231911	236	225	0.623174	0.906494
solid_foods_start_age	Streptococcus_pneumoniae	solid_foods_start_age	-0.00021477	0.000441846	236	58	0.627463	0.906494
deliverytype	Streptococcus_salivarius	C-section	-0.00371407	0.00798212	236	191	0.64224	0.906494
sample_age_days	Streptococcus_sp_A12	sample_age_days	-0.000263501	0.000592413	236	42	0.656965	0.906494
bbymale	Streptococcus_sp_F0442	Female	-0.000241198	0.000536973	236	45	0.653803	0.906494
maternal_bmi	Streptococcus_sp_F0442	maternal_bmi	-0.000111573	0.000280004	236	45	0.690723	0.906494
bbymale	Streptococcus_sp_M334	Female	0.000972441	0.00193865	236	41	0.616512	0.906494
maternal_bmi	Veillonella_atypica	maternal_bmi	-0.000244446	0.000493866	236	52	0.621186	0.906494
gestage_all	Veillonella_dispar	gestage_all	0.000318223	0.000710858	236	115	0.654898	0.906494
gestage_all	Veillonella_infantium	gestage_all	0.000168892	0.000309462	236	74	0.585859	0.906494
maternal_bmi	Fusobacterium_periodonticum	maternal_bmi	-0.000303558	0.000619908	236	96	0.624912	0.906494
bmi_sds_cdc	Lautropia_mirabilis	bmi_sds_cdc	0.000643138	0.00164564	236	164	0.696364	0.906494
solid_foods_start_age	Neisseria_cinerea	solid_foods_start_age	-0.000530274	0.0010903	236	49	0.627263	0.906494
sample_age_days	Neisseria_cinerea	sample_age_days	0.000485207	0.00105735	236	49	0.646828	0.906494
gestage_all	Neisseria_cinerea	gestage_all	-0.000537751	0.00106488	236	49	0.61414	0.906494
solid_foods_start_age	Neisseria_sicca	solid_foods_start_age	0.00101142	0.0023115	236	198	0.662191	0.906494
maternal_bmi	Neisseria_sicca	maternal_bmi	0.00095925	0.00231037	236	198	0.678459	0.906494
bbymale	Neisseria_subflava	Female	0.000424099	0.000955516	236	29	0.657651	0.906494
solid_foods_start_age	Haemophilus_haemolyticus	solid_foods_start_age	0.000286764	0.000709374	236	125	0.686475	0.906494
deliverytype	Haemophilus_haemolyticus	C-section	0.000759312	0.00157453	236	125	0.630175	0.906494
gestage_all	Haemophilus_haemolyticus	gestage_all	0.000285591	0.000692834	236	125	0.680642	0.906494
maternal_bmi	Haemophilus_haemolyticus	maternal_bmi	-0.00034137	0.000709028	236	125	0.630731	0.906494
bbymale	Haemophilus_parainfluenzae	Female	0.00091819	0.00225839	236	210	0.684773	0.906494
deliverytype	Haemophilus_parainfluenzae	C-section	-0.00118817	0.00261516	236	210	0.650093	0.906494
solid_foods_start_age	Haemophilus_paraphrohaemolyticus	solid_foods_start_age	-9.10388e-05	0.000217598	236	24	0.676131	0.906494
sample_age_days	Haemophilus_paraphrohaemolyticus	sample_age_days	9.77109e-05	0.000211023	236	24	0.643858	0.906494
deliverytype	Streptococcus_australis	C-section	0.000462301	0.00120576	236	80	0.701836	0.910423
bmi_sds_cdc	Rothia_aeria	bmi_sds_cdc	-0.000424887	0.00112149	236	120	0.705207	0.911609
deliverytype	Actinomyces_johnsonii	C-section	0.000550463	0.00153014	236	26	0.719428	0.924369
maternal_bmi	Porphyromonas_somerae	maternal_bmi	0.000164303	0.000479533	236	79	0.732248	0.924369
gestage_all	Prevotella_melaninogenica	gestage_all	0.000327984	0.000941463	236	101	0.727934	0.924369
sample_age_days	Gemella_morbillorum	sample_age_days	9.02013e-05	0.000259526	236	30	0.728546	0.924369
deliverytype	Streptococcus_sp_F0442	C-section	-0.000212824	0.000621802	236	45	0.732519	0.924369
bbymale	Veillonella_dispar	Female	-0.000485264	0.0013951	236	115	0.728341	0.924369
gestage_all	Neisseria_sp_oral_taxon_014	gestage_all	-0.000428106	0.00121278	236	31	0.724474	0.924369
solid_foods_start_age	Gemella_sanguinis	solid_foods_start_age	-0.000432706	0.00131443	236	207	0.742363	0.930462
solid_foods_start_age	Neisseria_subflava	solid_foods_start_age	-0.000164933	0.000498496	236	29	0.741107	0.930462
gestage_all	Streptococcus_sp_F0442	gestage_all	8.80672e-05	0.000273609	236	45	0.747896	0.93424
bmi_sds_cdc	Actinomyces_johnsonii	bmi_sds_cdc	0.000200563	0.000662431	236	26	0.762391	0.93836
bmi_sds_cdc	Streptococcus_sp_F0442	bmi_sds_cdc	-8.38718e-05	0.000269192	236	45	0.755703	0.93836
solid_foods_start_age	Neisseria_flavescens	solid_foods_start_age	-0.00120226	0.00399602	236	206	0.76384	0.93836
deliverytype	Neisseria_sp_oral_taxon_014	C-section	-0.000837737	0.00275615	236	31	0.76149	0.93836
bmi_sds_cdc	Haemophilus_parainfluenzae	bmi_sds_cdc	-0.000348697	0.00113216	236	210	0.758419	0.93836
solid_foods_start_age	Granulicatella_elegans	solid_foods_start_age	0.000647014	0.00219819	236	201	0.768813	0.941352
bmi_sds_cdc	Streptococcus_australis	bmi_sds_cdc	0.000148158	0.000522001	236	80	0.776846	0.947657
deliverytype	Veillonella_dispar	C-section	0.000453825	0.00161549	236	115	0.779071	0.947657
sample_age_days	Actinomyces_massiliensis	sample_age_days	-0.000145188	0.000611577	236	31	0.812598	0.950638
gestage_all	Actinomyces_odontolyticus	gestage_all	0.000106979	0.000488059	236	80	0.82673	0.950638
bmi_sds_cdc	Actinomyces_oris	bmi_sds_cdc	-0.000262483	0.00111116	236	93	0.813507	0.950638
solid_foods_start_age	Actinomyces_sp_ICM47	solid_foods_start_age	0.000187215	0.000870305	236	63	0.829904	0.950638
solid_foods_start_age	Corynebacterium_matruchotii	solid_foods_start_age	-0.000200541	0.000760562	236	42	0.79231	0.950638
gestage_all	Rothia_dentocariosa	gestage_all	0.000243965	0.00131275	236	94	0.852762	0.950638
solid_foods_start_age	Rothia_mucilaginosa	solid_foods_start_age	0.000964522	0.00389222	236	218	0.804545	0.950638
gestage_all	Gemella_haemolysans	gestage_all	0.00138161	0.00525768	236	233	0.793	0.950638
bbymale	Gemella_sanguinis	Female	-0.000465976	0.0025195	236	207	0.853463	0.950638
bmi_sds_cdc	Abiotrophia_defectiva	bmi_sds_cdc	9.96437e-05	0.000434909	236	63	0.819022	0.950638
deliverytype	Granulicatella_elegans	C-section	0.00100589	0.00487911	236	201	0.836881	0.950638
bbymale	Streptococcus_australis	Female	-0.000238618	0.00104127	236	80	0.818985	0.950638
sample_age_days	Streptococcus_infantis	sample_age_days	-0.000367722	0.00162162	236	203	0.820848	0.950638
deliverytype	Streptococcus_mitis	C-section	0.00414314	0.0173682	236	234	0.811709	0.950638
gestage_all	Streptococcus_mitis	gestage_all	-0.00192353	0.00764246	236	234	0.801547	0.950638
bbymale	Streptococcus_oralis	Female	0.000929369	0.00462605	236	225	0.840988	0.950638
sample_age_days	Streptococcus_oralis	sample_age_days	-0.000484755	0.0023405	236	225	0.836137	0.950638
deliverytype	Streptococcus_parasanguinis	C-section	0.000730302	0.00390977	236	160	0.852021	0.950638
bbymale	Streptococcus_pneumoniae	Female	-0.000153384	0.000846929	236	58	0.856473	0.950638
sample_age_days	Streptococcus_pseudopneumoniae	sample_age_days	-8.93979e-05	0.000428328	236	64	0.834891	0.950638
deliverytype	Streptococcus_pseudopneumoniae	C-section	-0.000219191	0.000980344	236	64	0.823315	0.950638
maternal_bmi	Streptococcus_sanguinis	maternal_bmi	0.000922942	0.00358268	236	201	0.79698	0.950638
gestage_all	Veillonella_atypica	gestage_all	0.000101318	0.000482587	236	52	0.833928	0.950638
solid_foods_start_age	Veillonella_infantium	solid_foods_start_age	-6.09546e-05	0.00031685	236	74	0.847648	0.950638
bmi_sds_cdc	Veillonella_parvula	bmi_sds_cdc	0.00025646	0.00129882	236	71	0.843677	0.950638
bbymale	Fusobacterium_periodonticum	Female	0.00021398	0.00118882	236	96	0.857345	0.950638
sample_age_days	Fusobacterium_periodonticum	sample_age_days	0.00011974	0.00060147	236	96	0.84241	0.950638
deliverytype	Lautropia_mirabilis	C-section	-0.000802987	0.00380122	236	164	0.832918	0.950638
bbymale	Neisseria_sicca	Female	-0.000791576	0.00443067	236	198	0.858392	0.950638
gestage_all	Haemophilus_sputorum	gestage_all	-0.000268687	0.00104314	236	101	0.797007	0.950638
sample_age_days	Rothia_dentocariosa	sample_age_days	0.000214454	0.00130347	236	94	0.869489	0.958973
solid_foods_start_age	Gemella_morbillorum	solid_foods_start_age	-4.34845e-05	0.000267613	236	30	0.871089	0.958973
deliverytype	Streptococcus_sp_M334	C-section	0.000355312	0.00224491	236	41	0.874405	0.959776
deliverytype	Actinomyces_odontolyticus	C-section	0.000161248	0.00110916	236	80	0.884563	0.965214
sample_age_days	Capnocytophaga_sputigena	sample_age_days	-3.8117e-05	0.000256756	236	36	0.882137	0.965214
solid_foods_start_age	Streptococcus_infantis	solid_foods_start_age	-0.00023427	0.00167215	236	203	0.888725	0.966912
maternal_bmi	Corynebacterium_matruchotii	maternal_bmi	8.28273e-05	0.000760191	236	42	0.91335	0.974204
solid_foods_start_age	Streptococcus_sp_A12	solid_foods_start_age	-7.39577e-05	0.000610872	236	42	0.903762	0.974204
deliverytype	Veillonella_infantium	C-section	-7.35263e-05	0.000703283	236	74	0.916843	0.974204
solid_foods_start_age	Lautropia_mirabilis	solid_foods_start_age	-0.000188494	0.00171257	236	164	0.912471	0.974204
gestage_all	Lautropia_mirabilis	gestage_all	-0.00017685	0.00167263	236	164	0.915905	0.974204
maternal_bmi	Lautropia_mirabilis	maternal_bmi	0.000198919	0.00171173	236	164	0.907607	0.974204
deliverytype	Neisseria_sicca	C-section	-0.000522036	0.00513061	236	198	0.919061	0.974204
deliverytype	Neisseria_subflava	C-section	0.00012028	0.00110647	236	29	0.913548	0.974204
solid_foods_start_age	Haemophilus_parahaemolyticus	solid_foods_start_age	0.000143369	0.00130374	236	67	0.912548	0.974204
solid_foods_start_age	Neisseria_sp_oral_taxon_014	solid_foods_start_age	0.00011663	0.00124173	236	31	0.925265	0.977987
bbymale	Actinomyces_johnsonii	Female	0.00011363	0.00132139	236	26	0.931561	0.981844
maternal_bmi	Gemella_sanguinis	maternal_bmi	-0.000104316	0.00131379	236	207	0.936796	0.984564
solid_foods_start_age	Porphyromonas_somerae	solid_foods_start_age	3.09214e-05	0.000479768	236	79	0.948678	0.994236
bbymale	Actinomyces_graevenitzii	Female	-5.34942e-05	0.000931784	236	38	0.954277	0.996954
maternal_bmi	Actinomyces_graevenitzii	maternal_bmi	2.48074e-05	0.000485878	236	38	0.959333	0.996954
maternal_bmi	Gemella_morbillorum	maternal_bmi	1.41522e-05	0.000267482	236	30	0.957859	0.996954
bmi_sds_cdc	Actinomyces_massiliensis	bmi_sds_cdc	1.90277e-05	0.000605986	236	31	0.974983	0.997769
sample_age_days	Corynebacterium_durum	sample_age_days	9.27244e-06	0.000411568	236	34	0.982049	0.997769
bbymale	Prevotella_melaninogenica	Female	-3.3144e-05	0.00184767	236	101	0.985707	0.997769
solid_foods_start_age	Capnocytophaga_sputigena	solid_foods_start_age	-1.0396e-05	0.000264756	236	36	0.968718	0.997769
maternal_bmi	Streptococcus_infantis	maternal_bmi	-1.29818e-05	0.00167133	236	203	0.993811	0.997769
bmi_sds_cdc	Streptococcus_sp_A12	bmi_sds_cdc	-1.3622e-05	0.000586998	236	42	0.98151	0.997769
bbymale	Veillonella_atypica	Female	-3.09678e-05	0.000947104	236	52	0.97395	0.997769
sample_age_days	Neisseria_flavescens	sample_age_days	1.08514e-05	0.00387527	236	206	0.997769	0.997769
deliverytype	Neisseria_flavescens	C-section	0.000207005	0.00886959	236	206	0.981404	0.997769
bbymale	Neisseria_mucosa	Female	-1.74162e-05	0.00154487	236	44	0.991017	0.997769
bmi_sds_cdc	Neisseria_subflava	bmi_sds_cdc	-7.36576e-06	0.000479014	236	29	0.987747	0.997769
solid_foods_start_age	Haemophilus_parainfluenzae	solid_foods_start_age	-4.22519e-05	0.00117821	236	210	0.97143	0.997769
sample_age_days	Haemophilus_parainfluenzae	sample_age_days	4.15891e-06	0.00114261	236	210	0.9971	0.997769
deliverytype	Haemophilus_paraphrohaemolyticus	C-section	-1.58089e-05	0.000482981	236	24	0.973922	0.997769

[truncated: 18 more sheets: Species_overweight_adj, Genus_dxafatmass_adj, Genus_dxaleanmass_adj, Genus_weightstatus_adj, Genus_BMIz_adj, Genus_overweight_adj, Species_dxafatmass_female, Species_bmizscore_female, Genus_dxafatmass_female, Genus_bmizscore_female, Species_dxafatmass_male, Species_bmizscore_male, Genus_dxafatmass_male, Genus_bmizscore_male, RWG_species_adj, RWG_genus_adj, Pathway_dxafatmass, Pathway_BMIz]
